# Supplementary material for: An Image-Based Genetic Assay Identifies Genes in T1D Susceptibility Loci Controlling Cellular Antiviral Immunity in Mouse
Source: PLoS One. 2014 Sep 30;9(9):e108777. doi: 10.1371/journal.pone.0108777 (PMC4182575; doi:10.1371/journal.pone.0108777)
Supplement: Table S1 — List of targeting shRNAs used in the primary genetic screen. This table includes target sequences, target gene ID, target gene symbol, region of the gene (CDS, coding sequence; UTR, untranslated region), and estimated viral titer of lentiviral particles for each shRNA hairpin. (XLSX) [file pone.0108777.s006.xlsx]

## Sheet: Sheet1
Table S1. List of targeting shRNAs used in the primary genetic screen.
Plate Name	Plate ID	Contents	Row	Col	Clone Name	Clone ID	Symbol	NCBI Gene ID	Taxon ID	Preferred Gene Name	Region	Target Seq	Viral particles/mL
DAZ95_121214_145833	11204722	DNA	A	1	NM_173394.2-1030s1c1	TRCN0000066360	Ticam2	225471	10090	TIR domaincontaining adapter protein|TRIFrelated adapter molecule TRAM|TRIFrelated adaptor molecule|Tollinterleukin I receptor domain (TIR)containing adaptor molecule (TICAM) 2	CDS	GCTGCAAACCATCAATGCCTT	54720000
DAZ95_121214_145833	11204722	DNA	A	2	NM_027061.1-263s21c1	TRCN0000249408	Zpbp2	69376	10090		CDS	GGCTAGTCCTGTCCTTATTTG	137280000
DAZ95_121214_145833	11204722	DNA	A	3	NM_008382.1-480s1c1	TRCN0000067614	Inhbe	16326	10090	activin betaE	CDS	CGAGAGAAAGTCATCAGCTTT	116160000
DAZ95_121214_145833	11204722	DNA	A	4	NM_010851.2-831s21c1	TRCN0000301331	Myd88	17874	10090		CDS	GCGACTGATTCCTATTAAATA	137280000
DAZ95_121214_145833	11204722	DNA	A	5	NM_144888.1-1616s1c1	TRCN0000124773	Mavs	228607	10090	IFNbeta promoter stimulator1|mitochondrial antiviral signaling protein|virusinduced signaling adapter	CDS	CCAGTGCTGATCTATTAGGAA	137280000
DAZ95_121214_145833	11204722	DNA	A	6	NM_018876.2-198s1c1	TRCN0000110249	Fut2	14344	10090	GDPLfucose:betaDgalactoside 2alpha1fucosyltransferase	CDS	CCAGCAACGAATAGTGAAGCT	137280000
DAZ95_121214_145833	11204722	DNA	A	7	NM_001103168.1-833s21c1	TRCN0000256717	Zglp1	100009600	10090	GATA like protein1|GATAlike protein 1	3UTR	CAAGTCAGCTTTGTCTCAGTT	137280000
DAZ95_121214_145833	11204722	DNA	A	8	NM_029458.1-534s21c1	TRCN0000218532	Hormad2	75828	10090		CDS	ATACCTACACATGGCAGTATT	132480000
DAZ95_121214_145833	11204722	DNA	A	9	NM_029339.3-487s21c1	TRCN0000375575	Ccdc101	75565	10090		CDS	AGATCGCAGGTCTCTACAATG	20160000
DAZ95_121214_145833	11204722	DNA	A	10	NM_008382.1-768s1c1	TRCN0000067616	Inhbe	16326	10090	activin betaE	CDS	GTCGTGAAACTCCAACTGGAA	137280000
DAZ95_121214_145833	11204722	DNA	A	11	NM_009578.1-484s1c1	TRCN0000085515	Ikzf1	22778	10090	zinc finger protein subfamily 1A, 1|zinc finger protein, subfamily 1A, 1 (Ikaros)	CDS	GCCCAGTCATTAAGGAAGAAA	137280000
DAZ95_121214_145833	11204722	DNA	A	12	NM_008382.1-1597s1c1	TRCN0000067613	Inhbe	16326	10090	activin betaE	3UTR	CCCGAGAAAGAAGTTCCTCAA	137280000
DAZ95_121214_145833	11204722	DNA	B	1	NM_027061.1-1085s21c1	TRCN0000249410	Zpbp2	69376	10090		CDS	AGCTAAAGCTTGCCCATAAAC	137280000
DAZ95_121214_145833	11204722	DNA	B	2	NM_029339.3-757s21c1	TRCN0000364035	Ccdc101	75565	10090		CDS	AGTATGAGGTAGACGACATTG	137280000
DAZ95_121214_145833	11204722	DNA	B	3	NM_001103168.1-132s21c1	TRCN0000282065	Zglp1	100009600	10090	GATA like protein1|GATAlike protein 1	CDS	AGATGCCTCACTCCCAATATC	137280000
DAZ95_121214_145833	11204722	DNA	B	4	NM_008338.2-255s1c1	TRCN0000067424	Ifngr2	15980	10090		CDS	CCAGGTGGAATATAGCTTCAT	137280000
DAZ95_121214_145833	11204722	DNA	B	5	XM_283649.2-616s1c1	TRCN0000066954	Il19	329244	10090		CDS	GCCTGGATTGACAGGAATCAT	137280000
DAZ95_121214_145833	11204722	DNA	B	6	NM_029339.3-978s21c1	TRCN0000352138	Ccdc101	75565	10090		CDS	CTGTTTGAAGACACCTCTTAT	137280000
DAZ95_121214_145833	11204722	DNA	B	7	NM_009578.1-1355s1c1	TRCN0000085513	Ikzf1	22778	10090	zinc finger protein subfamily 1A, 1|zinc finger protein, subfamily 1A, 1 (Ikaros)	3UTR	AGCACAAAGATAGCTGGTTAT	134400000
DAZ95_121214_145833	11204722	DNA	B	8	NM_008382.1-1188s1c1	TRCN0000067617	Inhbe	16326	10090	activin betaE	CDS	CTCCTCTACCTTGACCATAAT	90240000
DAZ95_121214_145833	11204722	DNA	B	9	NM_172684.2-2573s21c1	TRCN0000375889	Rsbn1	229675	10090		CDS	ACAACTGCTTCACCGTCTTTC	137280000
DAZ95_121214_145833	11204722	DNA	B	10	NM_152824.1-728s1c1	TRCN0000109081	Rbm17	76938	10090		CDS	CCGAGATCACAGTCTTCCAAA	137280000
DAZ95_121214_145833	11204722	DNA	B	11	NM_152824.1-1002s1c1	TRCN0000109084	Rbm17	76938	10090		CDS	CATCCAAGAAGTCGGATTCAA	137280000
DAZ95_121214_145833	11204722	DNA	B	12	pLKO.1-emptyT	TRCN0000208001	EMPTY	-1	EMPTY				109440000
DAZ95_121214_145833	11204722	DNA	C	1	lacZ_1339s1c1	TRCN0000072224	lacZ	-15	CONTROL		CDS	CGCGATCGTAATCACCCGAGT	137280000
DAZ95_121214_145833	11204722	DNA	C	2	NM_001103168.1-403s21c1	TRCN0000256718	Zglp1	100009600	10090	GATA like protein1|GATAlike protein 1	CDS	TAAACCCGCGAATGGGTATTG	137280000
DAZ95_121214_145833	11204722	DNA	C	3	NM_152824.1-1368s1c1	TRCN0000109080	Rbm17	76938	10090		3UTR	CCTTGATCCTTACATGAGCTA	106560000
DAZ95_121214_145833	11204722	DNA	C	4	NM_001109747.1-169s21c1	TRCN0000268901	Cenpw	66311	10090	hypothetical protein LOC66311	CDS	TGCGACCTCCTGATCCATTTG	5760000
DAZ95_121214_145833	11204722	DNA	C	5	NM_017465.1-539s1c1	TRCN0000103150	Sult2b1	54200	10090	hydroxysteroid sulfotransferase	CDS	CTAAGATTGCTGGGCAATTAA	67200000
DAZ95_121214_145833	11204722	DNA	C	6	NM_027061.1-1281s21c1	TRCN0000249411	Zpbp2	69376	10090		3UTR	GCTTCTGAGAAGGCATTTATC	126720000
DAZ95_121214_145833	11204722	DNA	C	7	NM_001103168.1-806s21c1	TRCN0000256720	Zglp1	100009600	10090	GATA like protein1|GATAlike protein 1	CDS	GGAACTGTAAGCCCTTCTTTA	137280000
DAZ95_121214_145833	11204722	DNA	C	8	NM_133670.1-607s1c1	TRCN0000103267	Sult1a1	20887	10090	arylsulfotransferase ST1A4|sulfotransferase, phenol preferring 1	CDS	CCTGTTCTCTATCTCTTCTAT	137280000
DAZ95_121214_145833	11204722	DNA	C	9	NM_172684.2-2417s1c1	TRCN0000125486	Rsbn1	229675	10090		CDS	GCCTGGCATATAAGGCTTAAA	125760000
DAZ95_121214_145833	11204722	DNA	C	10	NM_152824.1-662s1c1	TRCN0000109082	Rbm17	76938	10090		CDS	CCGACGTCTCTTGTAGAGAAA	120000000
DAZ95_121214_145833	11204722	DNA	C	11	NM_029458.1-304s21c1	TRCN0000225764	Hormad2	75828	10090		CDS	TTCCCGTCCCAAGTGACAAAT	137280000
DAZ95_121214_145833	11204722	DNA	C	12	XM_283649.2-182s1c1	TRCN0000066956	Il19	329244	10090		CDS	CAGTTCATATCTACAGTCTTA	137280000
DAZ95_121214_145833	11204722	DNA	D	1	XM_283649.2-962s1c1	TRCN0000066953	Il19	329244	10090		3UTR	GCTGTGGTATTTATAGCAATA	48960000
DAZ95_121214_145833	11204722	DNA	D	2	NM_029339.3-431s21c1	TRCN0000352057	Ccdc101	75565	10090		CDS	GCTGGATAAGATAGCTGAGAT	137280000
DAZ95_121214_145833	11204722	DNA	D	3	NM_173394.2-1148s1c1	TRCN0000066361	Ticam2	225471	10090	TIR domaincontaining adapter protein|TRIFrelated adapter molecule TRAM|TRIFrelated adaptor molecule|Tollinterleukin I receptor domain (TIR)containing adaptor molecule (TICAM) 2	CDS	GTGTCGCAGAAACAGTTCATT	76800000
DAZ95_121214_145833	11204722	DNA	D	4	NM_133670.1-1084s1c1	TRCN0000103265	Sult1a1	20887	10090	arylsulfotransferase ST1A4|sulfotransferase, phenol preferring 1	3UTR	GCTGTCAAATATGAGTGGATA	137280000
DAZ95_121214_145833	11204722	DNA	D	5	NM_018876.2-248s1c1	TRCN0000110248	Fut2	14344	10090	GDPLfucose:betaDgalactoside 2alpha1fucosyltransferase	CDS	CGGTTCAAATGTCCTCACCAA	137280000
DAZ95_121214_145833	11204722	DNA	D	6	NM_027061.1-527s21c1	TRCN0000257875	Zpbp2	69376	10090		CDS	ATATCGGGAACCTGATTATTC	137280000
DAZ95_121214_145833	11204722	DNA	D	7	NM_029339.2-985s1c1	TRCN0000039305	Ccdc101	75565	10090		CDS	GCTTGTAAGGAGCCCAAGAAA	111360000
DAZ95_121214_145833	11204722	DNA	D	8	NM_172684.2-1127s21c1	TRCN0000348929	Rsbn1	229675	10090		CDS	ATGAGAGGAAGACGCCTTAAA	43200000
DAZ95_121214_145833	11204722	DNA	D	9	NM_029458.1-274s21c1	TRCN0000376270	Hormad2	75828	10090		CDS	AGAACACTGAAGGCGTCTAAG	137280000
DAZ95_121214_145833	11204722	DNA	D	10	NM_011771.1-1648s21c1	TRCN0000238758	Ikzf3	22780	10090	aiolos|zinc finger protein, subfamily 1A, 3 (Aiolos)	CDS	ACGTCCTCTTCCTAGATTATG	99840000
DAZ95_121214_145833	11204722	DNA	D	11	NM_172684.2-5202s1c1	TRCN0000125484	Rsbn1	229675	10090		3UTR	GCAGTGAAGTTGTAACTGAAA	85440000
DAZ95_121214_145833	11204722	DNA	D	12	NM_133670.1-795s1c1	TRCN0000103266	Sult1a1	20887	10090	arylsulfotransferase ST1A4|sulfotransferase, phenol preferring 1	CDS	CCACACTATTTCTCCCTTCAT	137280000
DAZ95_121214_145833	11204722	DNA	E	1	promegaLuc_160s1c1	TRCN0000072264	LUCIFERASE	-14	CONTROL		CDS	GCTGAGTACTTCGAAATGTCC	76800000
DAZ95_121214_145833	11204722	DNA	E	2	NM_001039824.2-453s21c1	TRCN0000256185	Fdx1l	68165	10090		CDS	GAGCTAGAGGGAGTTGAATTT	112320000
DAZ95_121214_145833	11204722	DNA	E	3	NM_133670.1-318s1c1	TRCN0000103269	Sult1a1	20887	10090	arylsulfotransferase ST1A4|sulfotransferase, phenol preferring 1	CDS	CCCAGGTCTTGAAACTCTGAA	137280000
DAZ95_121214_145833	11204722	DNA	E	4	NM_001109747.1-232s21c1	TRCN0000268954	Cenpw	66311	10090	hypothetical protein LOC66311	CDS	ACAAATGCTTGTGAAAGTAAA	137280000
DAZ95_121214_145833	11204722	DNA	E	5	NM_010851.2-1648s1c1	TRCN0000077233	Myd88	17874	10090		3UTR	CCTTTCACGTTCTCTACCATA	137280000
DAZ95_121214_145833	11204722	DNA	E	6	NM_010511.1-417s1c1	TRCN0000067369	Ifngr1	15979	10090	INFg receptor	CDS	GCCAGAGTTAAAGCTAAGGTT	101760000
DAZ95_121214_145833	11204722	DNA	E	7	NM_017465.1-438s1c1	TRCN0000103154	Sult2b1	54200	10090	hydroxysteroid sulfotransferase	CDS	CCCTATTGAACTCTTCACGAA	137280000
DAZ95_121214_145833	11204722	DNA	E	8	NM_001109747.1-280s21c1	TRCN0000268902	Cenpw	66311	10090	hypothetical protein LOC66311	CDS	CTGGCTGCAGGAAAGGTAATT	137280000
DAZ95_121214_145833	11204722	DNA	E	9	NM_009578.1-992s1c1	TRCN0000085514	Ikzf1	22778	10090	zinc finger protein subfamily 1A, 1|zinc finger protein, subfamily 1A, 1 (Ikaros)	CDS	CGGCCTTATCTACCTAACCAA	137280000
DAZ95_121214_145833	11204722	DNA	E	10	NM_018876.2-306s1c1	TRCN0000110247	Fut2	14344	10090	GDPLfucose:betaDgalactoside 2alpha1fucosyltransferase	CDS	GCAGGGCATATTCACGATCAA	136320000
DAZ95_121214_145833	11204722	DNA	E	11	NM_172684.2-2172s1c1	TRCN0000125488	Rsbn1	229675	10090		CDS	GCATAACCAAAGATGTGATTT	137280000
DAZ95_121214_145833	11204722	DNA	E	12	NM_172684.2-1227s21c1	TRCN0000375952	Rsbn1	229675	10090		CDS	ATAGCACTTCAGGAGTTAATA	137280000
DAZ95_121214_145833	11204722	DNA	F	1	NM_001103168.1-291s21c1	TRCN0000256719	Zglp1	100009600	10090	GATA like protein1|GATAlike protein 1	CDS	ATGTCAGACCACCTGAGTATG	111360000
DAZ95_121214_145833	11204722	DNA	F	2	NM_027835.1-2911s1c1	TRCN0000103647	Ifih1	71586	10090	melanoma differentiation associated protein5	CDS	GCAAAGCAATACAACGACAAT	137280000
DAZ95_121214_145833	11204722	DNA	F	3	NM_009578.1-647s1c1	TRCN0000085517	Ikzf1	22778	10090	zinc finger protein subfamily 1A, 1|zinc finger protein, subfamily 1A, 1 (Ikaros)	CDS	GCCCTATGACAGTGCCAACTA	137280000
DAZ95_121214_145833	11204722	DNA	F	4	NM_001109747.1-319s21c1	TRCN0000268900	Cenpw	66311	10090	hypothetical protein LOC66311	CDS	TAGGTGTCAGCATGTGCTTAA	137280000
DAZ95_121214_145833	11204722	DNA	F	5	NM_008338.2-438s1c1	TRCN0000067426	Ifngr2	15980	10090		CDS	GCTGGAGCCATTTCAACACTA	121920000
DAZ95_121214_145833	11204722	DNA	F	6	NM_001039824.2-484s21c1	TRCN0000256182	Fdx1l	68165	10090		CDS	AGATCACCAGGAACTTCTATG	137280000
DAZ95_121214_145833	11204722	DNA	F	7	promegaLuc_158s1c1	TRCN0000072256	LUCIFERASE	-14	CONTROL		CDS	ACGCTGAGTACTTCGAAATGT	99840000
DAZ95_121214_145833	11204722	DNA	F	8	NM_009578.1-364s1c1	TRCN0000085516	Ikzf1	22778	10090	zinc finger protein subfamily 1A, 1|zinc finger protein, subfamily 1A, 1 (Ikaros)	CDS	CCGTTGGTAAGCCTCACAAAT	137280000
DAZ95_121214_145833	11204722	DNA	F	9	NM_008382.1-1093s1c1	TRCN0000067615	Inhbe	16326	10090	activin betaE	CDS	CCTTCCATTCTGCCGTCTTTA	137280000
DAZ95_121214_145833	11204722	DNA	F	10	promegaLuc_168s1c1	TRCN0000072243	LUCIFERASE	-14	CONTROL		CDS	CTTCGAAATGTCCGTTCGGTT	72000000
DAZ95_121214_145833	11204722	DNA	F	11	NM_001039824.2-608s21c1	TRCN0000256183	Fdx1l	68165	10090		3UTR	CCCAGGAAAGAGAAGTTGGAC	137280000
DAZ95_121214_145833	11204722	DNA	F	12	XM_283649.2-322s1c1	TRCN0000066957	Il19	329244	10090		CDS	AGGAGCATTAAGCCTGGAGAT	137280000
DAZ95_121214_145833	11204722	DNA	G	1	lacZ_2083s1c1	TRCN0000072225	lacZ	-15	CONTROL		CDS	CTCTGGCTAACGGTACGCGTA	960000
DAZ95_121214_145833	11204722	DNA	G	2	NM_029458.1-759s21c1	TRCN0000376369	Hormad2	75828	10090		CDS	TCCGAATGATGTTATACTTAC	137280000
DAZ95_121214_145833	11204722	DNA	G	3	NM_001109747.1-1047s21c1	TRCN0000268903	Cenpw	66311	10090	hypothetical protein LOC66311	3UTR	GTACTGATTATGCAATTATAG	6720000
DAZ95_121214_145833	11204722	DNA	G	4	NM_017465.1-941s1c1	TRCN0000103151	Sult2b1	54200	10090	hydroxysteroid sulfotransferase	CDS	ACAGTGTTTACCGAGAGCAAA	131520000
DAZ95_121214_145833	11204722	DNA	G	5	NM_152824.1-1148s1c1	TRCN0000109083	Rbm17	76938	10090		CDS	GTTGGGAAATGTGTGATATTT	137280000
DAZ95_121214_145833	11204722	DNA	G	6	NM_029339.2-657s1c1	TRCN0000039306	Ccdc101	75565	10090		CDS	CCTAGCTGAAGTAGTCAGTTA	137280000
DAZ95_121214_145833	11204722	DNA	G	7	XM_283649.2-270s1c1	TRCN0000066955	Il19	329244	10090		CDS	GCAAACTAAGGACACCTTTAA	137280000
DAZ95_121214_145833	11204722	DNA	G	8	NM_011771.1-754s21c1	TRCN0000238756	Ikzf3	22780	10090	aiolos|zinc finger protein, subfamily 1A, 3 (Aiolos)	CDS	GTAACCTCCTCCGTCATATTA	137280000
DAZ95_121214_145833	11204722	DNA	G	9	NM_011771.1-668s21c1	TRCN0000238755	Ikzf3	22780	10090	aiolos|zinc finger protein, subfamily 1A, 3 (Aiolos)	CDS	CAACGTCTTGATGGTTCATAA	137280000
DAZ95_121214_145833	11204722	DNA	G	10	NM_172689.3-1476s21c1	TRCN0000378444	Ddx58	230073	10090	DEAD/H box polypeptide RIGI|retinoic acidinducible geneI	CDS	ACTGGAACAGGTCGTTTATAA	137280000
DAZ95_121214_145833	11204722	DNA	G	11	NM_029458.1-1171s21c1	TRCN0000257256	Hormad2	75828	10090		3UTR	GGTGCCTTTGCTACACCTGTT	137280000
DAZ95_121214_145833	11204722	DNA	G	12	NM_018876.2-1700s1c1	TRCN0000110245	Fut2	14344	10090	GDPLfucose:betaDgalactoside 2alpha1fucosyltransferase	3UTR	CGTCTTATCATCTGTTAAGAT	137280000
DAZ95_121214_145833	11204722	DNA	H	1	NM_011771.1-3242s21c1	TRCN0000238757	Ikzf3	22780	10090	aiolos|zinc finger protein, subfamily 1A, 3 (Aiolos)	3UTR	GTGCTTGCCAAGCTCATATTT	137280000
DAZ95_121214_145833	11204722	DNA	H	2	NM_011771.1-475s21c1	TRCN0000238754	Ikzf3	22780	10090	aiolos|zinc finger protein, subfamily 1A, 3 (Aiolos)	CDS	GCGACAGAGATGAGAACATTA	137280000
DAZ95_121214_145833	11204722	DNA	H	3	NM_018876.2-843s1c1	TRCN0000110246	Fut2	14344	10090	GDPLfucose:betaDgalactoside 2alpha1fucosyltransferase	CDS	CGTGGTTACAAGCAACGGTAT	137280000
DAZ95_121214_145833	11204722	DNA	H	4	NM_133670.1-207s1c1	TRCN0000103268	Sult1a1	20887	10090	arylsulfotransferase ST1A4|sulfotransferase, phenol preferring 1	CDS	GATGAGTGAGATCATGGATAT	137280000
DAZ95_121214_145833	11204722	DNA	H	5	NM_029458.1-708s21c1	TRCN0000225766	Hormad2	75828	10090		CDS	TTCCCTACTAATCCGTCAATT	137280000
DAZ95_121214_145833	11204722	DNA	H	6	NM_027061.1-182s21c1	TRCN0000249409	Zpbp2	69376	10090		CDS	ACGTTCTTCCTTATTCAATAT	137280000
DAZ95_121214_145833	11204722	DNA	H	7	NM_001039824.2-96s21c1	TRCN0000256184	Fdx1l	68165	10090		CDS	GCGGTAACATCTAGGACGTTC	137280000
DAZ95_121214_145833	11204722	DNA	H	8	NM_017465.1-144s1c1	TRCN0000103153	Sult2b1	54200	10090	hydroxysteroid sulfotransferase	CDS	AGGTGAATACTTCAGATACAA	137280000
DAZ95_121214_145833	11204722	DNA	H	9	P2tG-nullT	TRCN0000231782	EMPTY	-1	EMPTY				114240000
DAZ95_121214_145833	11204722	DNA	H	10	P2tG-nullT	TRCN0000231782	EMPTY	-1	EMPTY				98880000
DAZ95_121214_145833	11204722	DNA	H	11	EMPTY	TRCN0000000000	EMPTY	-1	EMPTY				0
DAZ95_121214_145833	11204722	DNA	H	12	EMPTY	TRCN0000000000	EMPTY	-1	EMPTY				0
DAZ96_121217_125326	11204922	DNA	A	1	NM_011801.1-609s1c1	TRCN0000097778	Cfdp1	23837	10090		CDS	GCGAAGAAGTAAGGGTGACTA	137280000
DAZ96_121217_125326	11204922	DNA	A	2	NM_010432.2-3059s21c1	TRCN0000368011	Hipk1	15257	10090	homeodomain interacting protein kinase 1homeodomain interacting protein kinase 1|homeodomaininteracting protein kinase 1	CDS	AGCCTGAAGGCGAGGTCTAAT	137280000
DAZ96_121217_125326	11204922	DNA	A	3	NM_173394.2-1148s1c1	TRCN0000066361	Ticam2	225471	10090	TIR domaincontaining adapter protein|TRIFrelated adapter molecule TRAM|TRIFrelated adaptor molecule|Tollinterleukin I receptor domain (TIR)containing adaptor molecule (TICAM) 2	CDS	GTGTCGCAGAAACAGTTCATT	137280000
DAZ96_121217_125326	11204922	DNA	A	4	NM_172259.1-554s1c1	TRCN0000090837	Myl6b	216459	10090	myosin light chain 1 slow a	CDS	TGTGTTTGACAAAGAGGGCAA	94080000
DAZ96_121217_125326	11204922	DNA	A	5	NM_008338.2-255s1c1	TRCN0000067424	Ifngr2	15980	10090		CDS	CCAGGTGGAATATAGCTTCAT	137280000
DAZ96_121217_125326	11204922	DNA	A	6	NM_027055.2-287s21c1	TRCN0000257950	Spaca4	69363	10090	sperm acrosomal membrane protein 14	CDS	GCATCAAGGACTGCGTCTTCT	52800000
DAZ96_121217_125326	11204922	DNA	A	7	NM_008501.1-347s1c1	TRCN0000067993	Lif	16878	10090		CDS	GCGCCAATGCTCTCTTCATTT	137280000
DAZ96_121217_125326	11204922	DNA	A	8	lacZ_1339s1c1	TRCN0000072224	lacZ	-15	CONTROL		CDS	CGCGATCGTAATCACCCGAGT	137280000
DAZ96_121217_125326	11204922	DNA	A	9	NM_021347.3-806s21c1	TRCN0000249075	Gsdma	57911	10090	gasdermin 1	CDS	CAGGAGAAGGGAAGTTCATAT	137280000
DAZ96_121217_125326	11204922	DNA	A	10	NM_007837.3-248s21c1	TRCN0000305679	Ddit3	13198	10090	C/EBP homoologous protein 10	CDS	GGTCCTGTCCTCAGATGAAAT	137280000
DAZ96_121217_125326	11204922	DNA	A	11	NM_008501.2-1029s21c1	TRCN0000314109	Lif	16878	10090		3UTR	TCCATAGGCAGAGCTTCTATA	103680000
DAZ96_121217_125326	11204922	DNA	A	12	NM_020013.4-640s21c1	TRCN0000328825	Fgf21	56636	10090		CDS	CCCAAACCAGGATGCAACATC	122880000
DAZ96_121217_125326	11204922	DNA	B	1	promegaLuc_168s1c1	TRCN0000072243	LUCIFERASE	-14	CONTROL		CDS	CTTCGAAATGTCCGTTCGGTT	78720000
DAZ96_121217_125326	11204922	DNA	B	2	lacZ_2083s1c1	TRCN0000072225	lacZ	-15	CONTROL		CDS	CTCTGGCTAACGGTACGCGTA	960000
DAZ96_121217_125326	11204922	DNA	B	3	promegaLuc_160s1c1	TRCN0000072264	LUCIFERASE	-14	CONTROL		CDS	GCTGAGTACTTCGAAATGTCC	137280000
DAZ96_121217_125326	11204922	DNA	B	4	NM_027055.2-356s21c1	TRCN0000249869	Spaca4	69363	10090	sperm acrosomal membrane protein 14	CDS	GGGATGACGAAGATTGCTTCA	137280000
DAZ96_121217_125326	11204922	DNA	B	5	NM_173430.1-310s1c1	TRCN0000125395	Fkrp	243853	10090	fukutinrelated protein	CDS	CCAGAGCTAGTGGATTCCTTT	44160000
DAZ96_121217_125326	11204922	DNA	B	6	NM_173430.1-1473s1c1	TRCN0000125397	Fkrp	243853	10090	fukutinrelated protein	CDS	CCTGCCCTTTGCGGGTTTCAT	110400000
DAZ96_121217_125326	11204922	DNA	B	7	NM_016742.4-1025s21c1	TRCN0000315590	Cdc37	12539	10090	cell division cycle 37 homolog	CDS	GATCCCACTGATGCCAAGTAT	126720000
DAZ96_121217_125326	11204922	DNA	B	8	NM_001099332.1-1959s21c1	TRCN0000255543	Cd101	630146	10090	EWI immunoglobulin subfamily member EWI101|leukocyte surface protein	CDS	TGCCACCTCTAACCTATTAAT	137280000
DAZ96_121217_125326	11204922	DNA	B	9	NM_007837.3-569s21c1	TRCN0000311413	Ddit3	13198	10090	C/EBP homoologous protein 10	CDS	TGAAGAGAACGAGCGGCTCAA	129600000
DAZ96_121217_125326	11204922	DNA	B	10	NM_172259.1-782s21c1	TRCN0000325217	Myl6b	216459	10090	myosin light chain 1 slow a	3UTR	TCCTCGATCCACCAGATAGAA	137280000
DAZ96_121217_125326	11204922	DNA	B	11	NM_173394.2-1030s1c1	TRCN0000066360	Ticam2	225471	10090	TIR domaincontaining adapter protein|TRIFrelated adapter molecule TRAM|TRIFrelated adaptor molecule|Tollinterleukin I receptor domain (TIR)containing adaptor molecule (TICAM) 2	CDS	GCTGCAAACCATCAATGCCTT	48960000
DAZ96_121217_125326	11204922	DNA	B	12	XM_001473687.1-1303s1c1	TRCN0000217831	Slc26a10	216441	10090		CDS	CTGGCTACAACCAGCTTATTA	113280000
DAZ96_121217_125326	11204922	DNA	C	1	NM_001099332.1-148s21c1	TRCN0000255541	Cd101	630146	10090	EWI immunoglobulin subfamily member EWI101|leukocyte surface protein	CDS	CAGGATTTCCGGTGGTCTATT	137280000
DAZ96_121217_125326	11204922	DNA	C	2	NM_001099332.1-1897s21c1	TRCN0000255544	Cd101	630146	10090	EWI immunoglobulin subfamily member EWI101|leukocyte surface protein	CDS	CGGTGTACAGTGGAGGTTTAT	137280000
DAZ96_121217_125326	11204922	DNA	C	3	NM_020013.4-516s21c1	TRCN0000328824	Fgf21	56636	10090		CDS	TCTATGGATCGCCTCACTTTG	137280000
DAZ96_121217_125326	11204922	DNA	C	4	NM_017480.1-306s1c1	TRCN0000066861	Icos	54167	10090		CDS	GTCAAACAACAGCGTCTCTTT	137280000
DAZ96_121217_125326	11204922	DNA	C	5	NM_016742.2-867s1c1	TRCN0000087822	Cdc37	12539	10090	cell division cycle 37 homolog	CDS	GAGAAGGCCATGAAGGAATAT	116160000
DAZ96_121217_125326	11204922	DNA	C	6	NM_011801.1-1041s21c1	TRCN0000332550	Cfdp1	23837	10090		3UTR	CCTCTGAGTGTCTGTGAAATA	137280000
DAZ96_121217_125326	11204922	DNA	C	7	NM_016742.2-1957s1c1	TRCN0000087818	Cdc37	12539	10090	cell division cycle 37 homolog	3UTR	GCTGGCCTCAAACTCAGATAT	137280000
DAZ96_121217_125326	11204922	DNA	C	8	NM_007837.2-456s1c1	TRCN0000103706	Ddit3	13198	10090	C/EBP homoologous protein 10	CDS	AGGAAGAACTAGGAAACGGAA	55680000
DAZ96_121217_125326	11204922	DNA	C	9	NM_010511.1-417s1c1	TRCN0000067369	Ifngr1	15979	10090	INFg receptor	CDS	GCCAGAGTTAAAGCTAAGGTT	137280000
DAZ96_121217_125326	11204922	DNA	C	10	NM_183031.2-695s1c1	TRCN0000219433	Gpr183	321019	10090		CDS	GCATGGAGTATCCAAACTTTG	137280000
DAZ96_121217_125326	11204922	DNA	C	11	NM_007837.3-694s21c1	TRCN0000305678	Ddit3	13198	10090	C/EBP homoologous protein 10	3UTR	GTCTGTCTCTCCGGAAGTGTA	137280000
DAZ96_121217_125326	11204922	DNA	C	12	NM_011245.1-1983s1c1	TRCN0000077590	Rasgrf1	19417	10090	GRF beta|Ras guanine release factor beta|guanine nucleotide releasing factor 1	CDS	CGTGGATAATATCCGCTGCAA	137280000
DAZ96_121217_125326	11204922	DNA	D	1	NM_183031.2-621s1c1	TRCN0000219435	Gpr183	321019	10090		CDS	GATTCTGGTCTTTGCTCAAAC	137280000
DAZ96_121217_125326	11204922	DNA	D	2	NM_007837.2-290s1c1	TRCN0000103707	Ddit3	13198	10090	C/EBP homoologous protein 10	CDS	GAAACGAAGAGGAAGAATCAA	75840000
DAZ96_121217_125326	11204922	DNA	D	3	NM_144888.1-1616s1c1	TRCN0000124773	Mavs	228607	10090	IFNbeta promoter stimulator1|mitochondrial antiviral signaling protein|virusinduced signaling adapter	CDS	CCAGTGCTGATCTATTAGGAA	137280000
DAZ96_121217_125326	11204922	DNA	D	4	NM_021347.3-2411s21c1	TRCN0000249074	Gsdma	57911	10090	gasdermin 1	3UTR	TGACTCACAGGAGTTGCATAT	137280000
DAZ96_121217_125326	11204922	DNA	D	5	NM_183031.2-407s1c1	TRCN0000219431	Gpr183	321019	10090		CDS	CCACTCGGATAGCCTACTATG	63360000
DAZ96_121217_125326	11204922	DNA	D	6	NM_173430.1-1320s1c1	TRCN0000125396	Fkrp	243853	10090	fukutinrelated protein	CDS	CGACTTCTTCCGAGTACAGTA	50880000
DAZ96_121217_125326	11204922	DNA	D	7	NM_016742.4-553s21c1	TRCN0000315516	Cdc37	12539	10090	cell division cycle 37 homolog	CDS	CTGGGATGACAGCCAGAAATA	137280000
DAZ96_121217_125326	11204922	DNA	D	8	NM_010432.1-1370s1c1	TRCN0000023157	Hipk1	15257	10090	homeodomain interacting protein kinase 1homeodomain interacting protein kinase 1|homeodomaininteracting protein kinase 1	CDS	GCTTCAGAATACGATCAGATT	62400000
DAZ96_121217_125326	11204922	DNA	D	9	NM_021347.2-2338s1c1	TRCN0000175813	Gsdma	57911	10090	gasdermin 1	3UTR	GCACCCAAGAATAAGACCTAA	117120000
DAZ96_121217_125326	11204922	DNA	D	10	NM_011801.1-498s21c1	TRCN0000332484	Cfdp1	23837	10090		CDS	CCGAGGAGACTGAAGAGATTA	137280000
DAZ96_121217_125326	11204922	DNA	D	11	NM_008338.2-438s1c1	TRCN0000067426	Ifngr2	15980	10090		CDS	GCTGGAGCCATTTCAACACTA	137280000
DAZ96_121217_125326	11204922	DNA	D	12	NM_020013.2-332s1c1	TRCN0000067373	Fgf21	56636	10090		CDS	CTCTACACAGATGACGACCAA	137280000
DAZ96_121217_125326	11204922	DNA	E	1	NM_011801.1-896s21c1	TRCN0000332552	Cfdp1	23837	10090		CDS	GAAGGGTACATTGAGCGGAAA	137280000
DAZ96_121217_125326	11204922	DNA	E	2	NM_183031.2-233s1c1	TRCN0000219430	Gpr183	321019	10090		CDS	ACAGCACAGCCAGGGTATTAA	137280000
DAZ96_121217_125326	11204922	DNA	E	3	NM_173430.1-2009s1c1	TRCN0000125394	Fkrp	243853	10090	fukutinrelated protein	3UTR	CCAGTCTGTTTCATTTGAGAT	137280000
DAZ96_121217_125326	11204922	DNA	E	4	NM_183031.2-192s1c1	TRCN0000219432	Gpr183	321019	10090		CDS	GGCAACGTCTCATGGCAATAA	137280000
DAZ96_121217_125326	11204922	DNA	E	5	NM_021347.3-723s21c1	TRCN0000249073	Gsdma	57911	10090	gasdermin 1	CDS	ACTGATGGTCAACGGCAAAGA	137280000
DAZ96_121217_125326	11204922	DNA	E	6	promegaLuc_158s1c1	TRCN0000072256	LUCIFERASE	-14	CONTROL		CDS	ACGCTGAGTACTTCGAAATGT	137280000
DAZ96_121217_125326	11204922	DNA	E	7	NM_016742.2-489s1c1	TRCN0000087821	Cdc37	12539	10090	cell division cycle 37 homolog	CDS	CAGAAACACAAGACCTTCGTT	137280000
DAZ96_121217_125326	11204922	DNA	E	8	NM_001099332.1-2738s21c1	TRCN0000255542	Cd101	630146	10090	EWI immunoglobulin subfamily member EWI101|leukocyte surface protein	CDS	TGGAGGATGCTGGGATATATT	137280000
DAZ96_121217_125326	11204922	DNA	E	9	NM_010432.2-2077s21c1	TRCN0000361237	Hipk1	15257	10090	homeodomain interacting protein kinase 1homeodomain interacting protein kinase 1|homeodomaininteracting protein kinase 1	CDS	TACCCTTTCTCTGGCTAATTC	137280000
DAZ96_121217_125326	11204922	DNA	E	10	NM_011245.1-3916s1c1	TRCN0000077591	Rasgrf1	19417	10090	GRF beta|Ras guanine release factor beta|guanine nucleotide releasing factor 1	CDS	CCAAAGGTAATTCAGTACTTA	137280000
DAZ96_121217_125326	11204922	DNA	E	11	NM_008501.2-792s21c1	TRCN0000314045	Lif	16878	10090		CDS	GGACATACAAGCAAGTCATAA	90240000
DAZ96_121217_125326	11204922	DNA	E	12	NM_017480.1-139s1c1	TRCN0000066862	Icos	54167	10090		CDS	TCATTTCACAATGGAGGTGTA	46080000
DAZ96_121217_125326	11204922	DNA	F	1	NM_027055.2-504s21c1	TRCN0000249871	Spaca4	69363	10090	sperm acrosomal membrane protein 14	CDS	TTCTGGCCACCTTTGCAATAA	137280000
DAZ96_121217_125326	11204922	DNA	F	2	NM_020013.4-567s21c1	TRCN0000328822	Fgf21	56636	10090		CDS	TGCTGGAGGACGGTTACAATG	137280000
DAZ96_121217_125326	11204922	DNA	F	3	NM_020013.4-768s21c1	TRCN0000328769	Fgf21	56636	10090		CDS	TGAGCATGGTAGAGCCTTTAC	137280000
DAZ96_121217_125326	11204922	DNA	F	4	NM_010432.2-1474s21c1	TRCN0000361233	Hipk1	15257	10090	homeodomain interacting protein kinase 1homeodomain interacting protein kinase 1|homeodomaininteracting protein kinase 1	CDS	ATACGATCAGATTCGCTATAT	137280000
DAZ96_121217_125326	11204922	DNA	F	5	NM_020013.4-459s21c1	TRCN0000328767	Fgf21	56636	10090		CDS	TTCAAATCCTGGGTGTCAAAG	137280000
DAZ96_121217_125326	11204922	DNA	F	6	pLKO.1-emptyT	TRCN0000208001	EMPTY	-1	EMPTY				137280000
DAZ96_121217_125326	11204922	DNA	F	7	NM_173430.1-162s1c1	TRCN0000125398	Fkrp	243853	10090	fukutinrelated protein	CDS	CATCCTCAACCTCCTAGTCTT	137280000
DAZ96_121217_125326	11204922	DNA	F	8	NM_011245.1-2071s1c1	TRCN0000077588	Rasgrf1	19417	10090	GRF beta|Ras guanine release factor beta|guanine nucleotide releasing factor 1	CDS	GCTTCCTTATATTGTGATGAT	137280000
DAZ96_121217_125326	11204922	DNA	F	9	NM_010432.2-2683s21c1	TRCN0000361231	Hipk1	15257	10090	homeodomain interacting protein kinase 1homeodomain interacting protein kinase 1|homeodomaininteracting protein kinase 1	CDS	CAACCAGTACAGCACTATTAT	137280000
DAZ96_121217_125326	11204922	DNA	F	10	NM_172259.1-518s21c1	TRCN0000325219	Myl6b	216459	10090	myosin light chain 1 slow a	CDS	CCAAGGCACATATGAGGACTA	137280000
DAZ96_121217_125326	11204922	DNA	F	11	NM_010432.2-1028s21c1	TRCN0000361232	Hipk1	15257	10090	homeodomain interacting protein kinase 1homeodomain interacting protein kinase 1|homeodomaininteracting protein kinase 1	CDS	TATAACTTTGTCCGTTCTTAT	137280000
DAZ96_121217_125326	11204922	DNA	F	12	NM_017480.1-419s1c1	TRCN0000066860	Icos	54167	10090		CDS	GTGGAGGATATTTGCATATTT	137280000
DAZ96_121217_125326	11204922	DNA	G	1	NM_017480.1-598s1c1	TRCN0000066859	Icos	54167	10090		CDS	GCGGCAGTCAACACAAACAAA	137280000
DAZ96_121217_125326	11204922	DNA	G	2	NM_001099332.1-1741s21c1	TRCN0000255545	Cd101	630146	10090	EWI immunoglobulin subfamily member EWI101|leukocyte surface protein	CDS	GGAGCCTTTCATCGGCTTATT	137280000
DAZ96_121217_125326	11204922	DNA	G	3	NM_172689.3-1476s21c1	TRCN0000378444	Ddx58	230073	10090	DEAD/H box polypeptide RIGI|retinoic acidinducible geneI	CDS	ACTGGAACAGGTCGTTTATAA	137280000
DAZ96_121217_125326	11204922	DNA	G	4	NM_021347.3-1131s21c1	TRCN0000249077	Gsdma	57911	10090	gasdermin 1	CDS	CCAACAGAAGCTTCTAGTAAA	137280000
DAZ96_121217_125326	11204922	DNA	G	5	NM_021347.3-752s21c1	TRCN0000249076	Gsdma	57911	10090	gasdermin 1	CDS	GCATTCCACACATTTGCAATG	137280000
DAZ96_121217_125326	11204922	DNA	G	6	NM_008501.1-750s1c1	TRCN0000067997	Lif	16878	10090		CDS	GCAAGTCATAAGTGTGGTGGT	137280000
DAZ96_121217_125326	11204922	DNA	G	7	NM_027055.2-450s21c1	TRCN0000249872	Spaca4	69363	10090	sperm acrosomal membrane protein 14	CDS	CGAGGAACCCATCAGCTACAT	137280000
DAZ96_121217_125326	11204922	DNA	G	8	NM_017480.1-560s1c1	TRCN0000066858	Icos	54167	10090		CDS	CCAGTGTGCATGACCCTAATA	137280000
DAZ96_121217_125326	11204922	DNA	G	9	NM_010851.2-831s21c1	TRCN0000301331	Myd88	17874	10090		CDS	GCGACTGATTCCTATTAAATA	0
DAZ96_121217_125326	11204922	DNA	G	10	NM_172259.1-461s1c1	TRCN0000090835	Myl6b	216459	10090	myosin light chain 1 slow a	CDS	ACGTGTAGACTTTGAGACGTT	137280000
DAZ96_121217_125326	11204922	DNA	G	11	NM_177615.2-48s1c1	TRCN0000202228	Slc26a10	216441	10090		CDS	CGGAAGAGGTTTCTGACCTTA	137280000
DAZ96_121217_125326	11204922	DNA	G	12	NM_027835.1-2911s1c1	TRCN0000103647	Ifih1	71586	10090	melanoma differentiation associated protein5	CDS	GCAAAGCAATACAACGACAAT	137280000
DAZ96_121217_125326	11204922	DNA	H	1	NM_011245.1-489s1c1	TRCN0000077589	Rasgrf1	19417	10090	GRF beta|Ras guanine release factor beta|guanine nucleotide releasing factor 1	CDS	CGGCGAGAAACAGCAACATTA	100800000
DAZ96_121217_125326	11204922	DNA	H	2	NM_183031.2-2634s1c1	TRCN0000219428	Gpr183	321019	10090		3UTR	ACTATACTATGAGCCATAATT	124800000
DAZ96_121217_125326	11204922	DNA	H	3	NM_010851.2-1648s1c1	TRCN0000077233	Myd88	17874	10090		3UTR	CCTTTCACGTTCTCTACCATA	124800000
DAZ96_121217_125326	11204922	DNA	H	4	NM_027055.2-263s21c1	TRCN0000249870	Spaca4	69363	10090	sperm acrosomal membrane protein 14	CDS	TGGTTCTTTGCCCAGGTGTGA	137280000
DAZ96_121217_125326	11204922	DNA	H	5	NM_007837.3-414s21c1	TRCN0000305677	Ddit3	13198	10090	C/EBP homoologous protein 10	CDS	GATTCCAGTCAGAGTTCTATG	137280000
DAZ96_121217_125326	11204922	DNA	H	6	NM_008501.1-429s1c1	TRCN0000067996	Lif	16878	10090		CDS	CATGACAGACTTCCCATCTTT	137280000
DAZ96_121217_125326	11204922	DNA	H	7	NM_172259.1-704s1c1	TRCN0000090836	Myl6b	216459	10090	myosin light chain 1 slow a	CDS	CCTGAAGCATATCCTAAGCCT	137280000
DAZ96_121217_125326	11204922	DNA	H	8	NM_008501.1-577s1c1	TRCN0000067995	Lif	16878	10090		CDS	GTCAAGCTCAATGCTACTATA	137280000
DAZ96_121217_125326	11204922	DNA	H	9	P2tG-nullT	TRCN0000231782	EMPTY	-1	EMPTY				135360000
DAZ96_121217_125326	11204922	DNA	H	10	P2tG-nullT	TRCN0000231782	EMPTY	-1	EMPTY				91200000
DAZ96_121217_125326	11204922	DNA	H	11	EMPTY	TRCN0000000000	EMPTY	-1	EMPTY				0
DAZ96_121217_125326	11204922	DNA	H	12	EMPTY	TRCN0000000000	EMPTY	-1	EMPTY				0
DAZ97_121226_103835	11205522	DNA	A	1	NM_001039173.1-797s21c1	TRCN0000262514	Dok6	623279	10090	downstream of tyrosine kinases 6	CDS	GTGCATACTGGCATCACATTA	86400000
DAZ97_121226_103835	11205522	DNA	A	2	NM_016756.4-1419s21c1	TRCN0000361025	Cdk2	12566	10090		3UTR	CTTAAGACTGTCTCATAATTA	160800000
DAZ97_121226_103835	11205522	DNA	A	3	NM_172689.3-1476s21c1	TRCN0000378444	Ddx58	230073	10090	DEAD/H box polypeptide RIGI|retinoic acidinducible geneI	CDS	ACTGGAACAGGTCGTTTATAA	199200000
DAZ97_121226_103835	11205522	DNA	A	4	NM_008507.2-2062s1c1	TRCN0000091528	Sh2b3	16923	10090	linker of Tcell receptor pathways	3UTR	CCACTGTTTACAGATGTAGTT	110400000
DAZ97_121226_103835	11205522	DNA	A	5	NM_007986.1-1772s1c1	TRCN0000031326	Fap	14089	10090		CDS	CCCTTTGCTAATTCAAGTGTA	57600000
DAZ97_121226_103835	11205522	DNA	A	6	NM_001081655.1-2217s21c1	TRCN0000255233	Dact3	629378	10090	dact 3|dapper homolog 3	3UTR	TACAATGGGTGTACGCAAATG	36000000
DAZ97_121226_103835	11205522	DNA	A	7	XM_132882.2-433s1c1	TRCN0000065840	Cd69	12515	10090	Very Early Activation Antigen	CDS	GCTGCTACTCTTGCTGTAATT	36000000
DAZ97_121226_103835	11205522	DNA	A	8	NM_010565.2-172s1c1	TRCN0000067832	Inhbc	16325	10090	activin	CDS	GCTTCTCGATTTGGCCAAGAA	86400000
DAZ97_121226_103835	11205522	DNA	A	9	NM_016756.4-590s21c1	TRCN0000361089	Cdk2	12566	10090		CDS	TGTCCTTCACCGAGACCTTAA	112800000
DAZ97_121226_103835	11205522	DNA	A	10	NM_001081655.1-1845s21c1	TRCN0000255234	Dact3	629378	10090	dact 3|dapper homolog 3	CDS	CGCCAAGGTCTTCGTGAAGAT	36000000
DAZ97_121226_103835	11205522	DNA	A	11	NM_173394.2-1148s1c1	TRCN0000066361	Ticam2	225471	10090	TIR domaincontaining adapter protein|TRIFrelated adapter molecule TRAM|TRIFrelated adaptor molecule|Tollinterleukin I receptor domain (TIR)containing adaptor molecule (TICAM) 2	CDS	GTGTCGCAGAAACAGTTCATT	100800000
DAZ97_121226_103835	11205522	DNA	A	12	NM_133232.2-2378s21c1	TRCN0000322296	Pfkfb3	170768	10090	inducible 6phosphofructo2kinase	3UTR	TCAGGGACAAGTTGCACATTC	108000000
DAZ97_121226_103835	11205522	DNA	B	1	NM_008338.2-255s1c1	TRCN0000067424	Ifngr2	15980	10090		CDS	CCAGGTGGAATATAGCTTCAT	117600000
DAZ97_121226_103835	11205522	DNA	B	2	NM_010493.2-1616s21c1	TRCN0000233972	Icam1	15894	10090	intercellular adhesion molecule	CDS	AGATCAGGATATACAAGTTAC	228000000
DAZ97_121226_103835	11205522	DNA	B	3	NM_007986.1-2388s1c1	TRCN0000031328	Fap	14089	10090		CDS	CGCTCCCAGAATCATTTATAT	115200000
DAZ97_121226_103835	11205522	DNA	B	4	NM_010851.2-1648s1c1	TRCN0000077233	Myd88	17874	10090		3UTR	CCTTTCACGTTCTCTACCATA	45600000
DAZ97_121226_103835	11205522	DNA	B	5	EMPTY	TRCN0000000000	EMPTY	-1	EMPTY				7200000
DAZ97_121226_103835	11205522	DNA	B	6	NM_010493.2-1929s21c1	TRCN0000218257	Icam1	15894	10090	intercellular adhesion molecule	3UTR	ACGCTGACTTCATTCTCTATT	74400000
DAZ97_121226_103835	11205522	DNA	B	7	XM_001476117.1-186s21c1	TRCN0000241413	Mamstr	74490	10090		CDS	TTCGGATCCACAGACGGAATC	64800000
DAZ97_121226_103835	11205522	DNA	B	8	XM_001476117.1-361s21c1	TRCN0000241411	Mamstr	74490	10090		CDS	TCCCAAGAACTCCCAACATTG	81600000
DAZ97_121226_103835	11205522	DNA	B	9	NM_001033537.1-638s1c1	TRCN0000184025	Pgap3	320655	10090		CDS	CACATATCCTACCTGAGCCTT	67200000
DAZ97_121226_103835	11205522	DNA	B	10	NM_016756.4-1001s21c1	TRCN0000321766	Cdk2	12566	10090		CDS	ACGGAGCTTGTTATCGCAAAT	177600000
DAZ97_121226_103835	11205522	DNA	B	11	NM_027835.1-2911s1c1	TRCN0000103647	Ifih1	71586	10090	melanoma differentiation associated protein5	CDS	GCAAAGCAATACAACGACAAT	108000000
DAZ97_121226_103835	11205522	DNA	B	12	EMPTY	TRCN0000000000	EMPTY	-1	EMPTY				4800000
DAZ97_121226_103835	11205522	DNA	C	1	XM_132882.2-191s1c1	TRCN0000065841	Cd69	12515	10090	Very Early Activation Antigen	CDS	CCATTCAAGTTTCTATCCCTT	57600000
DAZ97_121226_103835	11205522	DNA	C	2	NM_008883.2-2374s21c1	TRCN0000263188	Plxna3	18846	10090	plexin 3	CDS	GTACCTGCAGTGCGCTTTAAC	153600000
DAZ97_121226_103835	11205522	DNA	C	3	NM_001039173.1-52s21c1	TRCN0000262515	Dok6	623279	10090	downstream of tyrosine kinases 6	CDS	AGCAGGAAGCTAGGGATATTC	105600000
DAZ97_121226_103835	11205522	DNA	C	4	NM_027253.3-1830s1c1	TRCN0000175045	Rasip1	69903	10090		CDS	GAAACTTTCCATTGCTGTGAA	343200000
DAZ97_121226_103835	11205522	DNA	C	5	NM_001033537.1-661s1c1	TRCN0000184722	Pgap3	320655	10090		CDS	CCATTTCGACTACGGCTACAA	74400000
DAZ97_121226_103835	11205522	DNA	C	6	XM_001476117.1-1122s21c1	TRCN0000241412	Mamstr	74490	10090		CDS	TGGACTTCCCTGGCTCATTTG	103200000
DAZ97_121226_103835	11205522	DNA	C	7	NM_027253.3-1690s1c1	TRCN0000173853	Rasip1	69903	10090		CDS	CTCAACTCACTGATGGAACGA	120000000
DAZ97_121226_103835	11205522	DNA	C	8	NM_008883.2-929s21c1	TRCN0000282519	Plxna3	18846	10090	plexin 3	CDS	TGGATACAGCAGGCGAGAAAT	100800000
DAZ97_121226_103835	11205522	DNA	C	9	NM_016974.1-1171s1c1	TRCN0000086024	Dbp	13170	10090		CDS	CGGAGGTACAAGAACAATGAA	105600000
DAZ97_121226_103835	11205522	DNA	C	10	promegaLuc_168s1c1	TRCN0000072243	LUCIFERASE	-14	CONTROL		CDS	CTTCGAAATGTCCGTTCGGTT	76800000
DAZ97_121226_103835	11205522	DNA	C	11	NM_010493.2-1526s21c1	TRCN0000233971	Icam1	15894	10090	intercellular adhesion molecule	CDS	ATAACTGGACTATAATCATTC	122400000
DAZ97_121226_103835	11205522	DNA	C	12	NM_010565.2-529s1c1	TRCN0000067828	Inhbc	16325	10090	activin	CDS	CCTCACCTTGACAAGTCAGTA	55200000
DAZ97_121226_103835	11205522	DNA	D	1	NM_016974.1-1406s1c1	TRCN0000086023	Dbp	13170	10090		3UTR	GCTCAGACTTACACCTGACTT	4800000
DAZ97_121226_103835	11205522	DNA	D	2	lacZ_1339s1c1	TRCN0000072224	lacZ	-15	CONTROL		CDS	CGCGATCGTAATCACCCGAGT	165600000
DAZ97_121226_103835	11205522	DNA	D	3	NM_133865.1-836s1c1	TRCN0000174848	Dclre1b	140917	10090	DNA crosslink repair 1B, PSO2 homolog	CDS	GAGAAAGCTAATCAGGTTAAA	38400000
DAZ97_121226_103835	11205522	DNA	D	4	NM_008883.1-4875s1c1	TRCN0000078983	Plxna3	18846	10090	plexin 3	CDS	CCCAAACAAGTGTCTGCCTAT	45600000
DAZ97_121226_103835	11205522	DNA	D	5	NM_001039173.1-435s21c1	TRCN0000282257	Dok6	623279	10090	downstream of tyrosine kinases 6	CDS	TACACCCAACCTGGATATTTA	93600000
DAZ97_121226_103835	11205522	DNA	D	6	NM_027253.3-1720s1c1	TRCN0000176260	Rasip1	69903	10090		CDS	CGACCTTTCTATCAATGGTCT	103200000
DAZ97_121226_103835	11205522	DNA	D	7	NM_172976.1-675s1c1	TRCN0000025417	Pfkfb3	170768	10090	inducible 6phosphofructo2kinase	CDS	CCGAATTGTATACTACCTGAT	4800000
DAZ97_121226_103835	11205522	DNA	D	8	pLKO.1-emptyT	TRCN0000208001	EMPTY	-1	EMPTY				110400000
DAZ97_121226_103835	11205522	DNA	D	9	NM_011772.1-2524s1c1	TRCN0000096459	Ikzf4	22781	10090	zinc finger protein, subfamily 1A, 4|zinc finger protein, subfamily 1A, 4 (Eos)	3UTR	CCCTGACCGATTTGAGCATTT	98400000
DAZ97_121226_103835	11205522	DNA	D	10	XM_132882.2-1449s1c1	TRCN0000065838	Cd69	12515	10090	Very Early Activation Antigen	3UTR	CCTTGGAATAACTCCAGTCTT	144000000
DAZ97_121226_103835	11205522	DNA	D	11	NM_008507.2-1001s1c1	TRCN0000091529	Sh2b3	16923	10090	linker of Tcell receptor pathways	CDS	CCTGACAACCTCTACACCTTT	158400000
DAZ97_121226_103835	11205522	DNA	D	12	NM_010493.2-984s1c1	TRCN0000065926	Icam1	15894	10090	intercellular adhesion molecule	CDS	GCAGAGGACCTTAACAGTCTA	103200000
DAZ97_121226_103835	11205522	DNA	E	1	NM_172976.1-178s1c1	TRCN0000025418	Pfkfb3	170768	10090	inducible 6phosphofructo2kinase	CDS	GTGTTCAATGTGGGAGAGTAT	40800000
DAZ97_121226_103835	11205522	DNA	E	2	NM_001081655.1-1909s21c1	TRCN0000255235	Dact3	629378	10090	dact 3|dapper homolog 3	CDS	TCGGGTTCTCTGAAGGTCATG	88800000
DAZ97_121226_103835	11205522	DNA	E	3	NM_011772.1-954s1c1	TRCN0000096463	Ikzf4	22781	10090	zinc finger protein, subfamily 1A, 4|zinc finger protein, subfamily 1A, 4 (Eos)	CDS	GATAAGGATGACAGTGTGATT	100800000
DAZ97_121226_103835	11205522	DNA	E	4	NM_008883.2-4159s21c1	TRCN0000338003	Plxna3	18846	10090	plexin 3	CDS	GAGAAGGCCCTGCGTCTATTT	84000000
DAZ97_121226_103835	11205522	DNA	E	5	NM_008883.2-1470s21c1	TRCN0000337955	Plxna3	18846	10090	plexin 3	CDS	CGGTACACGCAGCGGTAATTT	141600000
DAZ97_121226_103835	11205522	DNA	E	6	NM_001033537.1-2007s1c1	TRCN0000179921	Pgap3	320655	10090		3UTR	CCTGGTTCTTTATCTTGGGAT	115200000
DAZ97_121226_103835	11205522	DNA	E	7	NM_016974.1-1199s1c1	TRCN0000086027	Dbp	13170	10090		CDS	AGAGGTCGAGAGATGCAAGAA	60000000
DAZ97_121226_103835	11205522	DNA	E	8	NM_027253.3-1314s1c1	TRCN0000175952	Rasip1	69903	10090		CDS	GAAAGTGCTAGAGATGGAGAA	127200000
DAZ97_121226_103835	11205522	DNA	E	9	NM_007986.1-873s1c1	TRCN0000031324	Fap	14089	10090		CDS	GCCTATTCTTATTATGGTGAT	105600000
DAZ97_121226_103835	11205522	DNA	E	10	lacZ_2083s1c1	TRCN0000072225	lacZ	-15	CONTROL		CDS	CTCTGGCTAACGGTACGCGTA	108000000
DAZ97_121226_103835	11205522	DNA	E	11	NM_010851.2-831s21c1	TRCN0000301331	Myd88	17874	10090		CDS	GCGACTGATTCCTATTAAATA	343200000
DAZ97_121226_103835	11205522	DNA	E	12	XM_132882.2-685s1c1	TRCN0000065839	Cd69	12515	10090	Very Early Activation Antigen	3UTR	CGAGGATACATAGATGTATAA	201600000
DAZ97_121226_103835	11205522	DNA	F	1	NM_008883.2-6504s21c1	TRCN0000263189	Plxna3	18846	10090	plexin 3	3UTR	CACGTCCCTACTGCCAAATTT	194400000
DAZ97_121226_103835	11205522	DNA	F	2	NM_011772.1-1575s1c1	TRCN0000096461	Ikzf4	22781	10090	zinc finger protein, subfamily 1A, 4|zinc finger protein, subfamily 1A, 4 (Eos)	CDS	CCACAGAAGTTTGTAGGTGAA	105600000
DAZ97_121226_103835	11205522	DNA	F	3	NM_133865.1-317s1c1	TRCN0000173894	Dclre1b	140917	10090	DNA crosslink repair 1B, PSO2 homolog	CDS	GAATCACTGCTGGAGCAACTA	120000000
DAZ97_121226_103835	11205522	DNA	F	4	promegaLuc_158s1c1	TRCN0000072256	LUCIFERASE	-14	CONTROL		CDS	ACGCTGAGTACTTCGAAATGT	115200000
DAZ97_121226_103835	11205522	DNA	F	5	NM_007986.1-1360s1c1	TRCN0000031327	Fap	14089	10090		CDS	CCATATATATATTCCGCGTAA	129600000
DAZ97_121226_103835	11205522	DNA	F	6	NM_001081655.1-1117s21c1	TRCN0000255236	Dact3	629378	10090	dact 3|dapper homolog 3	CDS	CTCGTGAAGGCACAGTACATC	199200000
DAZ97_121226_103835	11205522	DNA	F	7	NM_001039173.1-250s21c1	TRCN0000262513	Dok6	623279	10090	downstream of tyrosine kinases 6	CDS	TTTCATGACGAAACGTCAAAG	79200000
DAZ97_121226_103835	11205522	DNA	F	8	NM_008507.2-1396s1c1	TRCN0000091532	Sh2b3	16923	10090	linker of Tcell receptor pathways	CDS	GTATGTACTCACATTCAACTT	108000000
DAZ97_121226_103835	11205522	DNA	F	9	NM_016756.4-1349s21c1	TRCN0000350654	Cdk2	12566	10090		3UTR	TTACTGAGAAGGATTGGTATT	129600000
DAZ97_121226_103835	11205522	DNA	F	10	NM_010511.1-417s1c1	TRCN0000067369	Ifngr1	15979	10090	INFg receptor	CDS	GCCAGAGTTAAAGCTAAGGTT	132000000
DAZ97_121226_103835	11205522	DNA	F	11	NM_133232.2-1581s21c1	TRCN0000361967	Pfkfb3	170768	10090	inducible 6phosphofructo2kinase	CDS	AGGAGATGCCATACCTGAAAT	237600000
DAZ97_121226_103835	11205522	DNA	F	12	NM_010565.2-1047s1c1	TRCN0000067831	Inhbc	16325	10090	activin	CDS	GCAACATTGTCAAGACGGATA	326400000
DAZ97_121226_103835	11205522	DNA	G	1	XM_132882.2-324s1c1	TRCN0000065842	Cd69	12515	10090	Very Early Activation Antigen	CDS	CCATGTTGCTACCTGCAAGAA	64800000
DAZ97_121226_103835	11205522	DNA	G	2	NM_008338.2-438s1c1	TRCN0000067426	Ifngr2	15980	10090		CDS	GCTGGAGCCATTTCAACACTA	93600000
DAZ97_121226_103835	11205522	DNA	G	3	NM_173394.2-1030s1c1	TRCN0000066360	Ticam2	225471	10090	TIR domaincontaining adapter protein|TRIFrelated adapter molecule TRAM|TRIFrelated adaptor molecule|Tollinterleukin I receptor domain (TIR)containing adaptor molecule (TICAM) 2	CDS	GCTGCAAACCATCAATGCCTT	103200000
DAZ97_121226_103835	11205522	DNA	G	4	NM_133865.2-1348s21c1	TRCN0000292914	Dclre1b	140917	10090	DNA crosslink repair 1B, PSO2 homolog	CDS	CTCAGGGTGTTGTGTTTGAAT	112800000
DAZ97_121226_103835	11205522	DNA	G	5	NM_016756.4-914s21c1	TRCN0000321832	Cdk2	12566	10090		CDS	TACTTCTATGCCTGATTATAA	144000000
DAZ97_121226_103835	11205522	DNA	G	6	NM_010565.2-476s1c1	TRCN0000067830	Inhbc	16325	10090	activin	CDS	GCCACCCAGACCATGAATATA	187200000
DAZ97_121226_103835	11205522	DNA	G	7	NM_010493.2-2052s1c1	TRCN0000065923	Icam1	15894	10090	intercellular adhesion molecule	3UTR	CCAACTCTTCTTGATGTATTT	86400000
DAZ97_121226_103835	11205522	DNA	G	8	NM_133865.1-83s1c1	TRCN0000175049	Dclre1b	140917	10090	DNA crosslink repair 1B, PSO2 homolog	CDS	GAAGGATACTTTGGAACAATT	81600000
DAZ97_121226_103835	11205522	DNA	G	9	NM_010565.2-1016s1c1	TRCN0000067829	Inhbc	16325	10090	activin	CDS	CCTCTGTCTTTGCTCTACTAT	194400000
DAZ97_121226_103835	11205522	DNA	G	10	XM_001476117.1-1473s21c1	TRCN0000241414	Mamstr	74490	10090		3UTR	CCGCTGCTGCTGATATCTTAT	129600000
DAZ97_121226_103835	11205522	DNA	G	11	NM_008507.2-1524s1c1	TRCN0000091530	Sh2b3	16923	10090	linker of Tcell receptor pathways	CDS	GTTCTCCTATCCCACTGGAAT	160800000
DAZ97_121226_103835	11205522	DNA	G	12	NM_011772.1-1520s1c1	TRCN0000096460	Ikzf4	22781	10090	zinc finger protein, subfamily 1A, 4|zinc finger protein, subfamily 1A, 4 (Eos)	CDS	GCCAACTTTCATTGATCGTTT	88800000
DAZ97_121226_103835	11205522	DNA	H	1	NM_016756.1-1010s1c1	TRCN0000023148	Cdk2	12566	10090		CDS	CCAGGATGTAACTAAACCAGT	124800000
DAZ97_121226_103835	11205522	DNA	H	2	NM_133232.2-558s21c1	TRCN0000361975	Pfkfb3	170768	10090	inducible 6phosphofructo2kinase	CDS	TTCCAACGAAAGTGTTCAATG	124800000
DAZ97_121226_103835	11205522	DNA	H	3	NM_010493.2-213s1c1	TRCN0000065927	Icam1	15894	10090	intercellular adhesion molecule	CDS	GAACTGTTCTTCCTCATGCAA	117600000
DAZ97_121226_103835	11205522	DNA	H	4	NM_144888.1-1616s1c1	TRCN0000124773	Mavs	228607	10090	IFNbeta promoter stimulator1|mitochondrial antiviral signaling protein|virusinduced signaling adapter	CDS	CCAGTGCTGATCTATTAGGAA	93600000
DAZ97_121226_103835	11205522	DNA	H	5	NM_001033537.1-1891s1c1	TRCN0000184795	Pgap3	320655	10090		3UTR	CCCTTTGCACTCCACTCAAAT	48000000
DAZ97_121226_103835	11205522	DNA	H	6	NM_016974.1-988s1c1	TRCN0000086026	Dbp	13170	10090		CDS	GAGGTGCTAATGACCTTTGAA	48000000
DAZ97_121226_103835	11205522	DNA	H	7	NM_133232.2-1053s21c1	TRCN0000322299	Pfkfb3	170768	10090	inducible 6phosphofructo2kinase	CDS	ACCACATCCAGAGCCGAATTG	117600000
DAZ97_121226_103835	11205522	DNA	H	8	promegaLuc_160s1c1	TRCN0000072264	LUCIFERASE	-14	CONTROL		CDS	GCTGAGTACTTCGAAATGTCC	64800000
DAZ97_121226_103835	11205522	DNA	H	9	P2tG-nullT	TRCN0000231782	EMPTY	-1	EMPTY				45600000
DAZ97_121226_103835	11205522	DNA	H	10	P2tG-nullT	TRCN0000231782	EMPTY	-1	EMPTY				40800000
DAZ97_121226_103835	11205522	DNA	H	11	EMPTY	TRCN0000000000	EMPTY	-1	EMPTY				0
DAZ97_121226_103835	11205522	DNA	H	12	EMPTY	TRCN0000000000	EMPTY	-1	EMPTY				2400000
DAZ98_121226_150822	11205722	DNA	A	1	NM_025583.1-450s1c2	TRCN0000221960	Ctrb1	66473	10090		CDS	GCCCACTGTTGACGATGACTT	72000000
DAZ98_121226_150822	11205722	DNA	A	2	NM_008051.2-398s1c1	TRCN0000093693	Fut1	14343	10090	H transferase|betagalactoside alpha1,2fucosyltransferase	CDS	AGGCAGGTTTGGTAACCAGAT	136800000
DAZ98_121226_150822	11205722	DNA	A	3	NM_007801.2-1263s21c1	TRCN0000326386	Ctsh	13036	10090	Cat H|cathepsin B3|cathepsin BA	CDS	CCTATCCCATTCCTCAGGTAT	309600000
DAZ98_121226_150822	11205722	DNA	A	4	NM_001018013.1-1052s1c1	TRCN0000173910	Izumo1	73456	10090	spermspecific protein Izumo	CDS	CCACCGAACATCATAACCCAA	213600000
DAZ98_121226_150822	11205722	DNA	A	5	NM_008051.2-948s1c1	TRCN0000093690	Fut1	14343	10090	H transferase|betagalactoside alpha1,2fucosyltransferase	CDS	GAGAACATTGACACATCCCAT	79200000
DAZ98_121226_150822	11205722	DNA	A	6	NM_008080.4-1109s21c3	TRCN0000334612	B4galnt1	14421	10090	GM2/GD2 synthase|UDPNacetylalphaDgalactosamine:(Nacetylneuraminyl)galactosylglucosylceramidebeta1, 4Nacetylgalactosaminyltransferase|beta1,4Nacetylgalactosaminyltransferase|beta1,4GalNACT	CDS	CGAGTACAACATCAGTGCTCT	136800000
DAZ98_121226_150822	11205722	DNA	A	7	NM_001018013.1-578s1c1	TRCN0000193507	Izumo1	73456	10090	spermspecific protein Izumo	CDS	GAGCTCTTTATAAAGGAACTA	64800000
DAZ98_121226_150822	11205722	DNA	A	8	NM_025583.1-114s1c2	TRCN0000221959	Ctrb1	66473	10090		CDS	CGGTCTGTCCAGGATCGTCAA	136800000
DAZ98_121226_150822	11205722	DNA	A	9	NM_010860.2-426s1c1	TRCN0000090211	Myl6	17904	10090	myosin light chain, alkali, nonmuscle	CDS	TGCATCAACTATGAAGAGCTT	220800000
DAZ98_121226_150822	11205722	DNA	A	10	NM_009510.2-2087s21c1	TRCN0000379840	Ezr	22350	10090	cytovillin|villin 2	3UTR	TGCCAAACAGGTCAGATTTAA	139200000
DAZ98_121226_150822	11205722	DNA	A	11	NM_010860.3-294s21c1	TRCN0000287459	Myl6	17904	10090	myosin light chain, alkali, nonmuscle	CDS	CGTGTGTTTGACAAGGAAGGA	122400000
DAZ98_121226_150822	11205722	DNA	A	12	NM_027835.1-2911s1c1	TRCN0000103647	Ifih1	71586	10090	melanoma differentiation associated protein5	CDS	GCAAAGCAATACAACGACAAT	105600000
DAZ98_121226_150822	11205722	DNA	B	1	NM_178792.2-849s1c1	TRCN0000112286	Sirpb1a	320832	10090	SIRP beta 1 cell surface protein|SIRPbeta B	CDS	GCAGCCAACAATGGTATGGAA	88800000
DAZ98_121226_150822	11205722	DNA	B	2	NM_173394.2-1148s1c1	TRCN0000066361	Ticam2	225471	10090	TIR domaincontaining adapter protein|TRIFrelated adapter molecule TRAM|TRIFrelated adaptor molecule|Tollinterleukin I receptor domain (TIR)containing adaptor molecule (TICAM) 2	CDS	GTGTCGCAGAAACAGTTCATT	69600000
DAZ98_121226_150822	11205722	DNA	B	3	EMPTY	TRCN0000000000	EMPTY	-1	EMPTY				2400000
DAZ98_121226_150822	11205722	DNA	B	4	NM_010860.3-473s21c1	TRCN0000294915	Myl6	17904	10090	myosin light chain, alkali, nonmuscle	3UTR	ACATTCTGTATCCCGAGTCTG	98400000
DAZ98_121226_150822	11205722	DNA	B	5	EMPTY	TRCN0000000000	EMPTY	-1	EMPTY				2400000
DAZ98_121226_150822	11205722	DNA	B	6	NM_025583.1-510s1c2	TRCN0000221958	Ctrb1	66473	10090		CDS	GACCAAATACAATGCCCTCAA	129600000
DAZ98_121226_150822	11205722	DNA	B	7	NM_178792.2-926s1c1	TRCN0000112289	Sirpb1a	320832	10090	SIRP beta 1 cell surface protein|SIRPbeta B	CDS	CCTGGTTAGAGAATGGAAATA	69600000
DAZ98_121226_150822	11205722	DNA	B	8	NM_009439.1-702s1c1	TRCN0000066118	Psmd3	22123	10090	proteasome 26S nonATPase subunit 3|tissue specific transplantation antigen P91A	CDS	CGCTACAAAGAGGCACAGAAA	144000000
DAZ98_121226_150822	11205722	DNA	B	9	NM_007801.1-667s1c1	TRCN0000030606	Ctsh	13036	10090	Cat H|cathepsin B3|cathepsin BA	CDS	GCAAGGATAGTTCATGCAGAT	132000000
DAZ98_121226_150822	11205722	DNA	B	10	pLKO.1-emptyT	TRCN0000208001	EMPTY	-1	EMPTY				110400000
DAZ98_121226_150822	11205722	DNA	B	11	NM_009510.1-1521s1c1	TRCN0000071884	Ezr	22350	10090	cytovillin|villin 2	CDS	CCAGTGTATGAGCCTGTGAAT	88800000
DAZ98_121226_150822	11205722	DNA	B	12	NM_010860.3-416s21c1	TRCN0000287460	Myl6	17904	10090	myosin light chain, alkali, nonmuscle	CDS	CAGCAATGGTTGCATCAACTA	129600000
DAZ98_121226_150822	11205722	DNA	C	1	NM_010511.1-417s1c1	TRCN0000067369	Ifngr1	15979	10090	INFg receptor	CDS	GCCAGAGTTAAAGCTAAGGTT	105600000
DAZ98_121226_150822	11205722	DNA	C	2	NM_025559.2-448s21c1	TRCN0000329382	1810046J19Rik	103742	10090	hypothetical protein LOC103742|novel protein similar to C17orf37	3UTR	GCTAGGAATCCCTCTACCTTT	64800000
DAZ98_121226_150822	11205722	DNA	C	3	NM_134003.1-725s1c1	TRCN0000179060	Zc3h10	103284	10090		CDS	CCGTCATGATCTCTATGACAT	86400000
DAZ98_121226_150822	11205722	DNA	C	4	NM_001018013.1-551s1c1	TRCN0000174259	Izumo1	73456	10090	spermspecific protein Izumo	CDS	CGTATTACAGACAGTGACTTA	108000000
DAZ98_121226_150822	11205722	DNA	C	5	NM_173394.2-1030s1c1	TRCN0000066360	Ticam2	225471	10090	TIR domaincontaining adapter protein|TRIFrelated adapter molecule TRAM|TRIFrelated adaptor molecule|Tollinterleukin I receptor domain (TIR)containing adaptor molecule (TICAM) 2	CDS	GCTGCAAACCATCAATGCCTT	67200000
DAZ98_121226_150822	11205722	DNA	C	6	NM_001018013.1-1302s1c1	TRCN0000174615	Izumo1	73456	10090	spermspecific protein Izumo	CDS	GCGCTAAATTGAAGAATGCAA	86400000
DAZ98_121226_150822	11205722	DNA	C	7	NM_198160.1-481s1c1	TRCN0000085540	Smarcc2	68094	10090	SWI/SNFrelated matrixassociated actindependent regulator of chromatin c2	CDS	CCCAAACTGCTAGGGAAATTA	86400000
DAZ98_121226_150822	11205722	DNA	C	8	NM_134003.1-465s21c1	TRCN0000241949	Zc3h10	103284	10090		CDS	GAGGATGAGGATGGCTATAAG	189600000
DAZ98_121226_150822	11205722	DNA	C	9	NM_025583.1-561s1c2	TRCN0000221962	Ctrb1	66473	10090		CDS	GCCCATCGTGTCCGAGGCTAA	127200000
DAZ98_121226_150822	11205722	DNA	C	10	NM_178687.1-366s1c1	TRCN0000066864	Cd226	225825	10090	platelet and T cell activation antigen 1	CDS	GCTTCCTGTAACCTATCTCAA	38400000
DAZ98_121226_150822	11205722	DNA	C	11	NM_009439.1-926s1c1	TRCN0000066119	Psmd3	22123	10090	proteasome 26S nonATPase subunit 3|tissue specific transplantation antigen P91A	CDS	GCTTCGGAATTACCTGCACTA	124800000
DAZ98_121226_150822	11205722	DNA	C	12	NM_134003.1-1897s21c1	TRCN0000241951	Zc3h10	103284	10090		3UTR	TCAGGAGCAAAGACCTCATAT	62400000
DAZ98_121226_150822	11205722	DNA	D	1	NM_198160.1-3621s1c1	TRCN0000085538	Smarcc2	68094	10090	SWI/SNFrelated matrixassociated actindependent regulator of chromatin c2	3UTR	CCCTTCAGAATTACTGCATTT	115200000
DAZ98_121226_150822	11205722	DNA	D	2	NM_025559.1-275s1c1	TRCN0000179102	1810046J19Rik	103742	10090	hypothetical protein LOC103742|novel protein similar to C17orf37	CDS	CCTTATGAGAAAGACCTCATG	120000000
DAZ98_121226_150822	11205722	DNA	D	3	NM_008338.2-438s1c1	TRCN0000067426	Ifngr2	15980	10090		CDS	GCTGGAGCCATTTCAACACTA	93600000
DAZ98_121226_150822	11205722	DNA	D	4	promegaLuc_160s1c1	TRCN0000072264	LUCIFERASE	-14	CONTROL		CDS	GCTGAGTACTTCGAAATGTCC	45600000
DAZ98_121226_150822	11205722	DNA	D	5	NM_009510.1-497s1c1	TRCN0000071886	Ezr	22350	10090	cytovillin|villin 2	CDS	CGGAGATTATAACAAGGAAAT	112800000
DAZ98_121226_150822	11205722	DNA	D	6	NM_008338.2-255s1c1	TRCN0000067424	Ifngr2	15980	10090		CDS	CCAGGTGGAATATAGCTTCAT	76800000
DAZ98_121226_150822	11205722	DNA	D	7	NM_144888.1-1616s1c1	TRCN0000124773	Mavs	228607	10090	IFNbeta promoter stimulator1|mitochondrial antiviral signaling protein|virusinduced signaling adapter	CDS	CCAGTGCTGATCTATTAGGAA	81600000
DAZ98_121226_150822	11205722	DNA	D	8	NM_010860.2-378s1c1	TRCN0000090210	Myl6	17904	10090	myosin light chain, alkali, nonmuscle	CDS	GAGGAAGAAGTAGAGATGCTA	122400000
DAZ98_121226_150822	11205722	DNA	D	9	NM_178687.1-458s1c1	TRCN0000066867	Cd226	225825	10090	platelet and T cell activation antigen 1	CDS	CCTCATCATTCCAAATGCCAT	50400000
DAZ98_121226_150822	11205722	DNA	D	10	NM_178792.2-885s1c1	TRCN0000112288	Sirpb1a	320832	10090	SIRP beta 1 cell surface protein|SIRPbeta B	CDS	CTGCCAAATACAGAAGTTCTA	146400000
DAZ98_121226_150822	11205722	DNA	D	11	NM_007801.2-938s21c1	TRCN0000326461	Ctsh	13036	10090	Cat H|cathepsin B3|cathepsin BA	CDS	GCTGTTGCATTCGTCAAGAAT	208800000
DAZ98_121226_150822	11205722	DNA	D	12	promegaLuc_168s1c1	TRCN0000072243	LUCIFERASE	-14	CONTROL		CDS	CTTCGAAATGTCCGTTCGGTT	40800000
DAZ98_121226_150822	11205722	DNA	E	1	NM_008080.4-1940s21c1	TRCN0000310014	B4galnt1	14421	10090	GM2/GD2 synthase|UDPNacetylalphaDgalactosamine:(Nacetylneuraminyl)galactosylglucosylceramidebeta1, 4Nacetylgalactosaminyltransferase|beta1,4Nacetylgalactosaminyltransferase|beta1,4GalNACT	3UTR	CCTTGTTCCTTCCAGGATTAT	96000000
DAZ98_121226_150822	11205722	DNA	E	2	NM_009218.1-676s1c2	TRCN0000220288	Sstr3	20607	10090		CDS	TGCTACTTGCTCATTGTGGTA	76800000
DAZ98_121226_150822	11205722	DNA	E	3	NM_008080.3-926s1c1	TRCN0000093848	B4galnt1	14421	10090	GM2/GD2 synthase|UDPNacetylalphaDgalactosamine:(Nacetylneuraminyl)galactosylglucosylceramidebeta1, 4Nacetylgalactosaminyltransferase|beta1,4Nacetylgalactosaminyltransferase|beta1,4GalNACT	CDS	CCCAGTTCTGGATAAACTCAA	141600000
DAZ98_121226_150822	11205722	DNA	E	4	NM_172689.3-1476s21c1	TRCN0000378444	Ddx58	230073	10090	DEAD/H box polypeptide RIGI|retinoic acidinducible geneI	CDS	ACTGGAACAGGTCGTTTATAA	230400000
DAZ98_121226_150822	11205722	DNA	E	5	NM_009439.1-485s1c1	TRCN0000066121	Psmd3	22123	10090	proteasome 26S nonATPase subunit 3|tissue specific transplantation antigen P91A	CDS	CCTCAACCACTATGTTCTGTA	115200000
DAZ98_121226_150822	11205722	DNA	E	6	NM_025559.2-332s21c1	TRCN0000353612	1810046J19Rik	103742	10090	hypothetical protein LOC103742|novel protein similar to C17orf37	CDS	GCAATGGAGAACCTGTAGAAA	134400000
DAZ98_121226_150822	11205722	DNA	E	7	NM_198160.1-1463s1c1	TRCN0000085539	Smarcc2	68094	10090	SWI/SNFrelated matrixassociated actindependent regulator of chromatin c2	CDS	CCCAGGAGTATCTAACATCTA	96000000
DAZ98_121226_150822	11205722	DNA	E	8	NM_025583.1-363s1c2	TRCN0000221961	Ctrb1	66473	10090		CDS	CAACTCCTTCACCGTGCGTAA	98400000
DAZ98_121226_150822	11205722	DNA	E	9	NM_178687.1-271s1c1	TRCN0000066866	Cd226	225825	10090	platelet and T cell activation antigen 1	CDS	GACAAGATGTCACACTCACTT	36000000
DAZ98_121226_150822	11205722	DNA	E	10	NM_134003.1-1408s1c1	TRCN0000184782	Zc3h10	103284	10090		CDS	CCACTACTCCTATGGTGACTT	112800000
DAZ98_121226_150822	11205722	DNA	E	11	NM_007801.1-248s1c1	TRCN0000030608	Ctsh	13036	10090	Cat H|cathepsin B3|cathepsin BA	CDS	CCAGAGGAACCACACATTTAA	67200000
DAZ98_121226_150822	11205722	DNA	E	12	NM_008051.2-803s1c1	TRCN0000093692	Fut1	14343	10090	H transferase|betagalactoside alpha1,2fucosyltransferase	CDS	TGGAGACTATCTGGAGGTGAT	96000000
DAZ98_121226_150822	11205722	DNA	F	1	NM_010860.3-262s21c1	TRCN0000307471	Myl6	17904	10090	myosin light chain, alkali, nonmuscle	CDS	AGGGAACCTACGAGGATTATG	168000000
DAZ98_121226_150822	11205722	DNA	F	2	NM_008051.2-313s1c1	TRCN0000093691	Fut1	14343	10090	H transferase|betagalactoside alpha1,2fucosyltransferase	CDS	CTCATCCATTGCAGACATCTA	105600000
DAZ98_121226_150822	11205722	DNA	F	3	NM_025559.2-436s21c1	TRCN0000329381	1810046J19Rik	103742	10090	hypothetical protein LOC103742|novel protein similar to C17orf37	3UTR	CCTTGTGGTTACGCTAGGAAT	156000000
DAZ98_121226_150822	11205722	DNA	F	4	NM_178687.1-394s1c1	TRCN0000066865	Cd226	225825	10090	platelet and T cell activation antigen 1	CDS	GATACACTTCAAAGTACCTAA	120000000
DAZ98_121226_150822	11205722	DNA	F	5	NM_178792.2-1171s1c1	TRCN0000112287	Sirpb1a	320832	10090	SIRP beta 1 cell surface protein|SIRPbeta B	CDS	CCACCTTTATGTCTAAATGTA	129600000
DAZ98_121226_150822	11205722	DNA	F	6	NM_198160.1-768s1c1	TRCN0000085541	Smarcc2	68094	10090	SWI/SNFrelated matrixassociated actindependent regulator of chromatin c2	CDS	CGACACATTCAACGAGTGGAT	129600000
DAZ98_121226_150822	11205722	DNA	F	7	NM_134003.1-628s1c1	TRCN0000196226	Zc3h10	103284	10090		CDS	GCAAGTTTCGTCACCTGCAAA	60000000
DAZ98_121226_150822	11205722	DNA	F	8	NM_007801.1-558s1c1	TRCN0000030607	Ctsh	13036	10090	Cat H|cathepsin B3|cathepsin BA	CDS	GCCCAAGCCTTCAACAATCAT	57600000
DAZ98_121226_150822	11205722	DNA	F	9	NM_025559.2-188s21c1	TRCN0000329312	1810046J19Rik	103742	10090	hypothetical protein LOC103742|novel protein similar to C17orf37	CDS	AGTATCCGGGCATTGAGATTG	112800000
DAZ98_121226_150822	11205722	DNA	F	10	NM_008080.3-1328s1c1	TRCN0000093845	B4galnt1	14421	10090	GM2/GD2 synthase|UDPNacetylalphaDgalactosamine:(Nacetylneuraminyl)galactosylglucosylceramidebeta1, 4Nacetylgalactosaminyltransferase|beta1,4Nacetylgalactosaminyltransferase|beta1,4GalNACT	CDS	GTCCCAAGTAACCACCAAATA	129600000
DAZ98_121226_150822	11205722	DNA	F	11	NM_010851.2-831s21c1	TRCN0000301331	Myd88	17874	10090		CDS	GCGACTGATTCCTATTAAATA	235200000
DAZ98_121226_150822	11205722	DNA	F	12	NM_134003.1-353s1c1	TRCN0000217839	Zc3h10	103284	10090		CDS	CATGAGTGAGGTATCCAATTT	146400000
DAZ98_121226_150822	11205722	DNA	G	1	NM_178687.1-410s1c1	TRCN0000066863	Cd226	225825	10090	platelet and T cell activation antigen 1	CDS	CCTAAGACAAACAAGGAGCAA	38400000
DAZ98_121226_150822	11205722	DNA	G	2	NM_009218.1-1012s1c2	TRCN0000220286	Sstr3	20607	10090		CDS	CTAAGACCATCACGTCGCATT	98400000
DAZ98_121226_150822	11205722	DNA	G	3	promegaLuc_158s1c1	TRCN0000072256	LUCIFERASE	-14	CONTROL		CDS	ACGCTGAGTACTTCGAAATGT	100800000
DAZ98_121226_150822	11205722	DNA	G	4	NM_009510.2-2231s21c1	TRCN0000348506	Ezr	22350	10090	cytovillin|villin 2	3UTR	ACAATGAGCTCAAATCGATTT	156000000
DAZ98_121226_150822	11205722	DNA	G	5	NM_178792.2-1432s1c1	TRCN0000112285	Sirpb1a	320832	10090	SIRP beta 1 cell surface protein|SIRPbeta B	3UTR	CCATATCTTTACTGACTCCAT	196800000
DAZ98_121226_150822	11205722	DNA	G	6	NM_009218.1-237s1c2	TRCN0000220287	Sstr3	20607	10090		CDS	GACCAGTGTCTATATCCTCAA	115200000
DAZ98_121226_150822	11205722	DNA	G	7	NM_009439.1-1028s1c1	TRCN0000066120	Psmd3	22123	10090	proteasome 26S nonATPase subunit 3|tissue specific transplantation antigen P91A	CDS	CCTCTATTACACAGGGCGAAT	103200000
DAZ98_121226_150822	11205722	DNA	G	8	NM_008051.2-684s1c1	TRCN0000093689	Fut1	14343	10090	H transferase|betagalactoside alpha1,2fucosyltransferase	CDS	CGTAGGGAATTCACTCTGCAT	60000000
DAZ98_121226_150822	11205722	DNA	G	9	NM_009439.1-1535s1c1	TRCN0000066122	Psmd3	22123	10090	proteasome 26S nonATPase subunit 3|tissue specific transplantation antigen P91A	CDS	CGTCCAATCCAAAGAGATGAT	170400000
DAZ98_121226_150822	11205722	DNA	G	10	lacZ_2083s1c1	TRCN0000072225	lacZ	-15	CONTROL		CDS	CTCTGGCTAACGGTACGCGTA	57600000
DAZ98_121226_150822	11205722	DNA	G	11	NM_009218.1-378s1c2	TRCN0000220285	Sstr3	20607	10090		CDS	CAACCAGTTCACCAGCATCTT	96000000
DAZ98_121226_150822	11205722	DNA	G	12	NM_001018013.1-436s1c1	TRCN0000175970	Izumo1	73456	10090	spermspecific protein Izumo	CDS	GAACCATGAAGTATCGAGCTT	112800000
DAZ98_121226_150822	11205722	DNA	H	1	NM_009510.1-759s1c1	TRCN0000071887	Ezr	22350	10090	cytovillin|villin 2	CDS	GCCCTTGGACTTAACATTTAT	182400000
DAZ98_121226_150822	11205722	DNA	H	2	NM_009510.1-914s1c1	TRCN0000071883	Ezr	22350	10090	cytovillin|villin 2	CDS	CCTGAGAATTAACAAGCGGAT	108000000
DAZ98_121226_150822	11205722	DNA	H	3	NM_198160.1-2481s1c1	TRCN0000085542	Smarcc2	68094	10090	SWI/SNFrelated matrixassociated actindependent regulator of chromatin c2	CDS	CCCGATAGTTGATCCTGAGAA	132000000
DAZ98_121226_150822	11205722	DNA	H	4	NM_025559.2-379s21c1	TRCN0000329383	1810046J19Rik	103742	10090	hypothetical protein LOC103742|novel protein similar to C17orf37	CDS	GTCATCCTGTGACTAAGAAAT	55200000
DAZ98_121226_150822	11205722	DNA	H	5	NM_009218.1-840s1c2	TRCN0000220284	Sstr3	20607	10090		CDS	GCCTTTCTATCTGCTCAACAT	86400000
DAZ98_121226_150822	11205722	DNA	H	6	NM_008080.3-362s1c1	TRCN0000093846	B4galnt1	14421	10090	GM2/GD2 synthase|UDPNacetylalphaDgalactosamine:(Nacetylneuraminyl)galactosylglucosylceramidebeta1, 4Nacetylgalactosaminyltransferase|beta1,4Nacetylgalactosaminyltransferase|beta1,4GalNACT	CDS	CCTGTACTCCAGCACCCGAAA	100800000
DAZ98_121226_150822	11205722	DNA	H	7	lacZ_1339s1c1	TRCN0000072224	lacZ	-15	CONTROL		CDS	CGCGATCGTAATCACCCGAGT	91200000
DAZ98_121226_150822	11205722	DNA	H	8	NM_010851.2-1648s1c1	TRCN0000077233	Myd88	17874	10090		3UTR	CCTTTCACGTTCTCTACCATA	76800000
DAZ98_121226_150822	11205722	DNA	H	9	P2tG-nullT	TRCN0000231782	EMPTY	-1	EMPTY				40800000
DAZ98_121226_150822	11205722	DNA	H	10	P2tG-nullT	TRCN0000231782	EMPTY	-1	EMPTY				48000000
DAZ98_121226_150822	11205722	DNA	H	11	EMPTY	TRCN0000000000	EMPTY	-1	EMPTY				0
DAZ98_121226_150822	11205722	DNA	H	12	EMPTY	TRCN0000000000	EMPTY	-1	EMPTY				4800000
DAZ99_121227_103828	11206022	DNA	A	1	NM_080727.1-1342s1c1	TRCN0000032266	Tmprss3	140765	10090	transmembrane proteinase serine 3	CDS	GCCTGGAGTCTATACGCGAAT	91200000
DAZ99_121227_103828	11206022	DNA	A	2	NM_080727.1-902s1c1	TRCN0000032268	Tmprss3	140765	10090	transmembrane proteinase serine 3	CDS	CCCTCCCATTTGGTGGAGAAA	69600000
DAZ99_121227_103828	11206022	DNA	A	3	NM_027151.1-1399s21c1	TRCN0000295653	Dctn2	69654	10090		3UTR	TGACAAGGGCAAGGGTTCTTG	216000000
DAZ99_121227_103828	11206022	DNA	A	4	NM_007575.1-1263s1c1	TRCN0000086449	Ciita	12265	10090		CDS	GCTACAATATGACTTTGTCTT	115200000
DAZ99_121227_103828	11206022	DNA	A	5	NM_080727.1-574s1c1	TRCN0000032267	Tmprss3	140765	10090	transmembrane proteinase serine 3	CDS	TCACCTCTTGTCAGATGACAA	96000000
DAZ99_121227_103828	11206022	DNA	A	6	NM_021380.1-499s1c1	TRCN0000067341	Il20	58181	10090	four helix bundle cytokine 10	CDS	CCAAATTCTGAGTCACTTCAT	100800000
DAZ99_121227_103828	11206022	DNA	A	7	NM_021428.4-938s21c1	TRCN0000302439	Dexi	58239	10090	dexamethasoneinduced protein	3UTR	GCCACCTTTGTGATGGATGTT	57600000
DAZ99_121227_103828	11206022	DNA	A	8	NM_178900.2-1864s1c1	TRCN0000024325	Prkd2	101540	10090		CDS	CCAACAGATACTACAAGGAAA	76800000
DAZ99_121227_103828	11206022	DNA	A	9	NM_028227.1-217s1c1	TRCN0000037247	Brap	72399	10090		CDS	CATGACCTTATGAAGTTTGTT	103200000
DAZ99_121227_103828	11206022	DNA	A	10	NM_033072.1-836s1c1	TRCN0000178563	Mbd6	110962	10090		3UTR	CCGAAACACATAGCCTCATTT	105600000
DAZ99_121227_103828	11206022	DNA	A	11	NM_145523.2-269s1c1	TRCN0000104592	Gca	227960	10090		CDS	CGACTCCATGTGGACTTATTT	55200000
DAZ99_121227_103828	11206022	DNA	A	12	NM_146139.2-373s1c1	TRCN0000097128	Vav3	57257	10090		CDS	GTGTACCTAAACCAGTAGATT	88800000
DAZ99_121227_103828	11206022	DNA	B	1	NM_009008.2-266s1c1	TRCN0000065343	Rac2	19354	10090		CDS	CCTACCCACAGACAGATGTAT	91200000
DAZ99_121227_103828	11206022	DNA	B	2	NM_009008.2-492s1c1	TRCN0000065344	Rac2	19354	10090		CDS	CAAGGATATTGATTCAGTCAA	88800000
DAZ99_121227_103828	11206022	DNA	B	3	NM_008338.2-255s1c1	TRCN0000067424	Ifngr2	15980	10090		CDS	CCAGGTGGAATATAGCTTCAT	108000000
DAZ99_121227_103828	11206022	DNA	B	4	NM_021428.3-609s1c1	TRCN0000124183	Dexi	58239	10090	dexamethasoneinduced protein	CDS	GCTTGACGTCTTCGATGGATA	88800000
DAZ99_121227_103828	11206022	DNA	B	5	NM_027151.1-398s21c1	TRCN0000288391	Dctn2	69654	10090		CDS	CAGCAGAAGTACCAACGACTA	110400000
DAZ99_121227_103828	11206022	DNA	B	6	NM_080727.1-292s1c1	TRCN0000032265	Tmprss3	140765	10090	transmembrane proteinase serine 3	CDS	CCATTCATCTTTCAAGTGTAT	48000000
DAZ99_121227_103828	11206022	DNA	B	7	pLKO.1-emptyT	TRCN0000208001	EMPTY	-1	EMPTY				50400000
DAZ99_121227_103828	11206022	DNA	B	8	NM_178900.4-1408s21c1	TRCN0000322348	Prkd2	101540	10090		CDS	GAAACTGCTCAAGGGTCTATT	127200000
DAZ99_121227_103828	11206022	DNA	B	9	NM_021380.1-623s1c1	TRCN0000067338	Il20	58181	10090	four helix bundle cytokine 10	3UTR	AGAACACTCCTGTCCAAGAAT	24000000
DAZ99_121227_103828	11206022	DNA	B	10	NM_145523.3-547s21c1	TRCN0000295376	Gca	227960	10090		CDS	GAGTCAAGCCATCGCTCTTAT	151200000
DAZ99_121227_103828	11206022	DNA	B	11	NM_145523.2-1518s1c1	TRCN0000104590	Gca	227960	10090		3UTR	CCCTCATTGTTTGTAGAAATT	86400000
DAZ99_121227_103828	11206022	DNA	B	12	NM_133859.2-709s21c1	TRCN0000339443	Olfml3	99543	10090		CDS	TACGGTGGCTTCCTTTATTAT	132000000
DAZ99_121227_103828	11206022	DNA	C	1	NM_028227.2-1423s21c1	TRCN0000245024	Brap	72399	10090		CDS	GCTGGAATCGCAGCGGATATA	175200000
DAZ99_121227_103828	11206022	DNA	C	2	NM_178900.4-3337s21c1	TRCN0000322347	Prkd2	101540	10090		3UTR	CCTCAACCTTGGAGCGATAAG	88800000
DAZ99_121227_103828	11206022	DNA	C	3	NM_028227.1-364s1c1	TRCN0000037244	Brap	72399	10090		CDS	CGCCAGTTCAACTCAATCGAA	122400000
DAZ99_121227_103828	11206022	DNA	C	4	promegaLuc_168s1c1	TRCN0000072243	LUCIFERASE	-14	CONTROL		CDS	CTTCGAAATGTCCGTTCGGTT	38400000
DAZ99_121227_103828	11206022	DNA	C	5	NM_173394.2-1030s1c1	TRCN0000066360	Ticam2	225471	10090	TIR domaincontaining adapter protein|TRIFrelated adapter molecule TRAM|TRIFrelated adaptor molecule|Tollinterleukin I receptor domain (TIR)containing adaptor molecule (TICAM) 2	CDS	GCTGCAAACCATCAATGCCTT	67200000
DAZ99_121227_103828	11206022	DNA	C	6	NM_133859.2-1382s21c1	TRCN0000339373	Olfml3	99543	10090		3UTR	GTAGCTCATATACCCTAATTT	115200000
DAZ99_121227_103828	11206022	DNA	C	7	NM_011742.2-465s21c1	TRCN0000350571	Zfp1	22640	10090		CDS	TAAGACAAGTTCCCTATAAAT	81600000
DAZ99_121227_103828	11206022	DNA	C	8	NM_009008.2-179s1c1	TRCN0000065345	Rac2	19354	10090		CDS	CCAATGTGATGGTGGACAGTA	81600000
DAZ99_121227_103828	11206022	DNA	C	9	NM_133859.2-1226s21c1	TRCN0000339371	Olfml3	99543	10090		CDS	GGGATGATGGCTACCAGATTG	112800000
DAZ99_121227_103828	11206022	DNA	C	10	NM_080727.1-1031s1c1	TRCN0000032264	Tmprss3	140765	10090	transmembrane proteinase serine 3	CDS	CCCAACTCTGAAGAGAACTTT	96000000
DAZ99_121227_103828	11206022	DNA	C	11	NM_013612.1-1679s1c1	TRCN0000079527	Slc11a1	18173	10090	host resistance locus Bcg/Ity/Lsh|natural resistanceassociated macrophage protein 1	CDS	CTTCTTATATGGGCTCCCTAA	127200000
DAZ99_121227_103828	11206022	DNA	C	12	NM_011742.2-622s21c1	TRCN0000321510	Zfp1	22640	10090		CDS	ACTGGAATACTCAGAATATAA	100800000
DAZ99_121227_103828	11206022	DNA	D	1	NM_033072.2-2957s21c1	TRCN0000336155	Mbd6	110962	10090		CDS	ACCCATTCTGAGGACCTTAAG	79200000
DAZ99_121227_103828	11206022	DNA	D	2	NM_027835.1-2911s1c1	TRCN0000103647	Ifih1	71586	10090	melanoma differentiation associated protein5	CDS	GCAAAGCAATACAACGACAAT	84000000
DAZ99_121227_103828	11206022	DNA	D	3	NM_028227.2-1276s21c1	TRCN0000245023	Brap	72399	10090		CDS	GGACTATGCTGGAGATAATTA	76800000
DAZ99_121227_103828	11206022	DNA	D	4	NM_178900.2-827s1c1	TRCN0000024328	Prkd2	101540	10090		CDS	GTACGACAAGATCCTGCTCTT	14400000
DAZ99_121227_103828	11206022	DNA	D	5	NM_007575.1-1659s1c1	TRCN0000086451	Ciita	12265	10090		CDS	CAAGACTTACATGAGGCACTA	55200000
DAZ99_121227_103828	11206022	DNA	D	6	NM_011742.2-663s21c1	TRCN0000321511	Zfp1	22640	10090		CDS	GCCATAAGGATGCCATCTTTA	175200000
DAZ99_121227_103828	11206022	DNA	D	7	NM_011742.1-1738s1c1	TRCN0000082018	Zfp1	22640	10090		3UTR	CCATCTGTAATGGGATCCTAT	48000000
DAZ99_121227_103828	11206022	DNA	D	8	NM_027151.1-1120s21c1	TRCN0000288322	Dctn2	69654	10090		CDS	GCATGAGCAAGCTATGCAGTT	124800000
DAZ99_121227_103828	11206022	DNA	D	9	NM_146139.2-447s1c1	TRCN0000097125	Vav3	57257	10090		CDS	GAACTTATTAACAGGGTGAAT	110400000
DAZ99_121227_103828	11206022	DNA	D	10	NM_033072.2-3581s21c1	TRCN0000336098	Mbd6	110962	10090		3UTR	GTGAAAGGTACAGAGCAATAA	60000000
DAZ99_121227_103828	11206022	DNA	D	11	NM_133859.2-1179s21c1	TRCN0000339372	Olfml3	99543	10090		CDS	CCATGCCAGCCTTCGCTATAA	110400000
DAZ99_121227_103828	11206022	DNA	D	12	NM_013612.1-1842s1c1	TRCN0000079523	Slc11a1	18173	10090	host resistance locus Bcg/Ity/Lsh|natural resistanceassociated macrophage protein 1	3UTR	CCTCGGAATAATGACACCATT	57600000
DAZ99_121227_103828	11206022	DNA	E	1	NM_027151.1-298s21c1	TRCN0000288321	Dctn2	69654	10090		CDS	GCTTGATTTCTCAGATCGCAT	98400000
DAZ99_121227_103828	11206022	DNA	E	2	EMPTY	TRCN0000000000	EMPTY	-1	EMPTY				2400000
DAZ99_121227_103828	11206022	DNA	E	3	NM_145523.2-673s1c1	TRCN0000104591	Gca	227960	10090		CDS	GCGCCCTGACAGATTTCTTTA	93600000
DAZ99_121227_103828	11206022	DNA	E	4	NM_133859.2-776s21c1	TRCN0000339440	Olfml3	99543	10090		CDS	ACACTCTGCAGCTGATCAAAT	124800000
DAZ99_121227_103828	11206022	DNA	E	5	NM_007575.1-2668s1c1	TRCN0000086450	Ciita	12265	10090		CDS	GCAGAGGAGAAGTTCACCATT	67200000
DAZ99_121227_103828	11206022	DNA	E	6	NM_178900.2-2906s1c1	TRCN0000024326	Prkd2	101540	10090		CDS	CGACCTCATCAACAACCTGTT	57600000
DAZ99_121227_103828	11206022	DNA	E	7	NM_010851.2-831s21c1	TRCN0000301331	Myd88	17874	10090		CDS	GCGACTGATTCCTATTAAATA	184800000
DAZ99_121227_103828	11206022	DNA	E	8	NM_011742.2-1525s21c1	TRCN0000321512	Zfp1	22640	10090		3UTR	GGATACCTAAGAATATTATAC	218400000
DAZ99_121227_103828	11206022	DNA	E	9	NM_021380.1-320s1c1	TRCN0000067339	Il20	58181	10090	four helix bundle cytokine 10	CDS	CGTCATCTAGTGAGATTCTAT	98400000
DAZ99_121227_103828	11206022	DNA	E	10	NM_011742.2-908s21c1	TRCN0000321513	Zfp1	22640	10090		CDS	GCCTTTACCCACCAGTCAAAC	211200000
DAZ99_121227_103828	11206022	DNA	E	11	NM_145523.3-1143s21c1	TRCN0000307533	Gca	227960	10090		3UTR	TATCTAAAGGCTACAAGTTAT	144000000
DAZ99_121227_103828	11206022	DNA	E	12	NM_033072.2-344s21c1	TRCN0000336147	Mbd6	110962	10090		CDS	GGTCTGGAGTGTCCACTTAAT	122400000
DAZ99_121227_103828	11206022	DNA	F	1	NM_146139.2-638s1c1	TRCN0000097127	Vav3	57257	10090		CDS	CCATTCTCTCAAAGAAGGGTT	206400000
DAZ99_121227_103828	11206022	DNA	F	2	NM_028227.2-1475s21c1	TRCN0000245025	Brap	72399	10090		CDS	GACACGGCAGAGGAGATTAAC	115200000
DAZ99_121227_103828	11206022	DNA	F	3	NM_178900.2-1353s1c1	TRCN0000024324	Prkd2	101540	10090		CDS	CCACACACCTTCCTTATACAT	62400000
DAZ99_121227_103828	11206022	DNA	F	4	NM_027151.1-1348s1c1	TRCN0000090163	Dctn2	69654	10090		3UTR	CCTGAACTTTGTCAGACCCTT	103200000
DAZ99_121227_103828	11206022	DNA	F	5	NM_013612.1-1055s1c1	TRCN0000079524	Slc11a1	18173	10090	host resistance locus Bcg/Ity/Lsh|natural resistanceassociated macrophage protein 1	CDS	CCTCCAGAACTATGCTAAGAT	115200000
DAZ99_121227_103828	11206022	DNA	F	6	NM_173394.2-1148s1c1	TRCN0000066361	Ticam2	225471	10090	TIR domaincontaining adapter protein|TRIFrelated adapter molecule TRAM|TRIFrelated adaptor molecule|Tollinterleukin I receptor domain (TIR)containing adaptor molecule (TICAM) 2	CDS	GTGTCGCAGAAACAGTTCATT	88800000
DAZ99_121227_103828	11206022	DNA	F	7	NM_010851.2-1648s1c1	TRCN0000077233	Myd88	17874	10090		3UTR	CCTTTCACGTTCTCTACCATA	52800000
DAZ99_121227_103828	11206022	DNA	F	8	lacZ_1339s1c1	TRCN0000072224	lacZ	-15	CONTROL		CDS	CGCGATCGTAATCACCCGAGT	112800000
DAZ99_121227_103828	11206022	DNA	F	9	NM_009008.2-337s1c1	TRCN0000065346	Rac2	19354	10090		CDS	GCCAAGTGGTTCCCTGAGGTA	50400000
DAZ99_121227_103828	11206022	DNA	F	10	NM_033072.2-247s21c1	TRCN0000336097	Mbd6	110962	10090		CDS	AGAAGGTGCTGTGTACTATAT	98400000
DAZ99_121227_103828	11206022	DNA	F	11	NM_007575.1-1829s1c1	TRCN0000086452	Ciita	12265	10090		CDS	CCCAGCTACCTTGTACACTTA	72000000
DAZ99_121227_103828	11206022	DNA	F	12	NM_033072.2-1818s1c1	TRCN0000216116	Mbd6	110962	10090		CDS	CATTCCTTAGCCACAGTTTAT	48000000
DAZ99_121227_103828	11206022	DNA	G	1	NM_021428.3-465s1c1	TRCN0000124181	Dexi	58239	10090	dexamethasoneinduced protein	CDS	GCTGATCCTTTACTACGCCTT	67200000
DAZ99_121227_103828	11206022	DNA	G	2	NM_027151.1-140s21c1	TRCN0000307612	Dctn2	69654	10090		CDS	AGGAATGAGCCAGACGTTTAT	96000000
DAZ99_121227_103828	11206022	DNA	G	3	NM_013612.1-861s1c1	TRCN0000079525	Slc11a1	18173	10090	host resistance locus Bcg/Ity/Lsh|natural resistanceassociated macrophage protein 1	CDS	GCCTTGGTCAAGTCTAGAGAA	158400000
DAZ99_121227_103828	11206022	DNA	G	4	promegaLuc_160s1c1	TRCN0000072264	LUCIFERASE	-14	CONTROL		CDS	GCTGAGTACTTCGAAATGTCC	84000000
DAZ99_121227_103828	11206022	DNA	G	5	NM_021428.3-618s1c1	TRCN0000124182	Dexi	58239	10090	dexamethasoneinduced protein	CDS	CTTCGATGGATATTTGGAATA	151200000
DAZ99_121227_103828	11206022	DNA	G	6	NM_172689.3-1476s21c1	TRCN0000378444	Ddx58	230073	10090	DEAD/H box polypeptide RIGI|retinoic acidinducible geneI	CDS	ACTGGAACAGGTCGTTTATAA	93600000
DAZ99_121227_103828	11206022	DNA	G	7	promegaLuc_158s1c1	TRCN0000072256	LUCIFERASE	-14	CONTROL		CDS	ACGCTGAGTACTTCGAAATGT	64800000
DAZ99_121227_103828	11206022	DNA	G	8	NM_145523.3-615s21c1	TRCN0000295432	Gca	227960	10090		CDS	ACAGCAAGAATGGCCGGATTT	96000000
DAZ99_121227_103828	11206022	DNA	G	9	lacZ_2083s1c1	TRCN0000072225	lacZ	-15	CONTROL		CDS	CTCTGGCTAACGGTACGCGTA	120000000
DAZ99_121227_103828	11206022	DNA	G	10	NM_028227.2-2021s21c1	TRCN0000245026	Brap	72399	10090		3UTR	CGGAAGTGTGGGCCCTAATAA	172800000
DAZ99_121227_103828	11206022	DNA	G	11	NM_010511.1-417s1c1	TRCN0000067369	Ifngr1	15979	10090	INFg receptor	CDS	GCCAGAGTTAAAGCTAAGGTT	91200000
DAZ99_121227_103828	11206022	DNA	G	12	NM_007575.1-4149s1c1	TRCN0000086448	Ciita	12265	10090		3UTR	GCCGAACTATAATAACTTGAA	91200000
DAZ99_121227_103828	11206022	DNA	H	1	NM_144888.1-1616s1c1	TRCN0000124773	Mavs	228607	10090	IFNbeta promoter stimulator1|mitochondrial antiviral signaling protein|virusinduced signaling adapter	CDS	CCAGTGCTGATCTATTAGGAA	57600000
DAZ99_121227_103828	11206022	DNA	H	2	NM_021380.1-179s1c1	TRCN0000067340	Il20	58181	10090	four helix bundle cytokine 10	CDS	GCAAACCTACAGGCAATACAA	52800000
DAZ99_121227_103828	11206022	DNA	H	3	NM_008338.2-438s1c1	TRCN0000067426	Ifngr2	15980	10090		CDS	GCTGGAGCCATTTCAACACTA	86400000
DAZ99_121227_103828	11206022	DNA	H	4	NM_021380.1-551s1c1	TRCN0000067342	Il20	58181	10090	four helix bundle cytokine 10	CDS	GCTTTGGGAGAACTAGGCATT	48000000
DAZ99_121227_103828	11206022	DNA	H	5	NM_021428.4-493s21c1	TRCN0000302437	Dexi	58239	10090	dexamethasoneinduced protein	CDS	CGCCTTCCTTATGGAATACAT	62400000
DAZ99_121227_103828	11206022	DNA	H	6	NM_146139.2-909s1c1	TRCN0000097126	Vav3	57257	10090		CDS	CCATCCACATATGTGGAAGAA	108000000
DAZ99_121227_103828	11206022	DNA	H	7	NM_009008.2-502s1c1	TRCN0000065347	Rac2	19354	10090		CDS	GATTCAGTCAAGTACTTGGAA	103200000
DAZ99_121227_103828	11206022	DNA	H	8	NM_146139.2-1416s1c1	TRCN0000097124	Vav3	57257	10090		3UTR	CCAGCATTTCTCGTCTTAAAT	60000000
DAZ99_121227_103828	11206022	DNA	H	9	P2tG-nullT	TRCN0000231782	EMPTY	-1	EMPTY				38400000
DAZ99_121227_103828	11206022	DNA	H	10	P2tG-nullT	TRCN0000231782	EMPTY	-1	EMPTY				64800000
DAZ99_121227_103828	11206022	DNA	H	11	EMPTY	TRCN0000000000	EMPTY	-1	EMPTY				0
DAZ99_121227_103828	11206022	DNA	H	12	EMPTY	TRCN0000000000	EMPTY	-1	EMPTY				2400000
DBA01_121227_133454	11206222	DNA	A	1	NM_008979.1-1457s1c1	TRCN0000029912	Ptpn22	19260	10090	PEST domainenriched tyrosine phosphatase|protein tyrosine phosphatase, nonreceptor type 8	CDS	CGGACCAAATCAACTCCCTTT	81600000
DBA01_121227_133454	11206222	DNA	A	2	NM_013765.1-108s21c1	TRCN0000331620	Rps26	27370	10090		CDS	GCCATCAAGAAGTTTGTCATT	148800000
DBA01_121227_133454	11206222	DNA	A	3	NM_054097.2-683s1c1	TRCN0000024701	Pip4k2c	117150	10090	phosphatidylinositol4phosphate 5kinase, type II, gamma	CDS	GCATAGGAAGTATGACCTCAA	60000000
DBA01_121227_133454	11206222	DNA	A	4	NM_013765.1-203s1c1	TRCN0000104451	Rps26	27370	10090		CDS	GCTCTATGTCAAGCTGCATTA	175200000
DBA01_121227_133454	11206222	DNA	A	5	NM_009843.2-306s1c1	TRCN0000066763	Ctla4	12477	10090	CD152 antigen	CDS	GCCAGCTTTCCATGTGAATAT	38400000
DBA01_121227_133454	11206222	DNA	A	6	NM_054097.2-508s21c1	TRCN0000319780	Pip4k2c	117150	10090	phosphatidylinositol4phosphate 5kinase, type II, gamma	CDS	CGAGCGAAGATATTGCGGATA	69600000
DBA01_121227_133454	11206222	DNA	A	7	NM_054097.2-281s21c1	TRCN0000319779	Pip4k2c	117150	10090	phosphatidylinositol4phosphate 5kinase, type II, gamma	CDS	CTCCAAGATCAAGGTCAACAA	86400000
DBA01_121227_133454	11206222	DNA	A	8	NM_008979.1-345s1c1	TRCN0000029911	Ptpn22	19260	10090	PEST domainenriched tyrosine phosphatase|protein tyrosine phosphatase, nonreceptor type 8	CDS	CCGATGAGGATTCCAGTTATA	50400000
DBA01_121227_133454	11206222	DNA	A	9	NM_177614.2-1055s1c1	TRCN0000175352	Os9	216440	10090		CDS	CAGAATAACGTGCAGGTGAAA	45600000
DBA01_121227_133454	11206222	DNA	A	10	promegaLuc_160s1c1	TRCN0000072264	LUCIFERASE	-14	CONTROL		CDS	GCTGAGTACTTCGAAATGTCC	60000000
DBA01_121227_133454	11206222	DNA	A	11	NM_010904.2-3729s1c1	TRCN0000090083	Nefh	380684	10090	neurofilament 200kDa	3UTR	CGCAATAATGAATGAGCAGTT	26400000
DBA01_121227_133454	11206222	DNA	A	12	NM_008862.2-1405s1c1	TRCN0000012463	Pkia	18767	10090		3UTR	GCCCTTTCATACCCAAATGTT	16800000
DBA01_121227_133454	11206222	DNA	B	1	NM_001033263.4-5342s21c1	TRCN0000258168	Agap2	216439	10090		3UTR	GTAGTGGTTGGGAGGACTTTA	127200000
DBA01_121227_133454	11206222	DNA	B	2	NM_177614.2-383s21c1	TRCN0000276832	Os9	216440	10090		CDS	CGTCATATCCAGCAGTACCAT	12000000
DBA01_121227_133454	11206222	DNA	B	3	NM_173394.2-1030s1c1	TRCN0000066360	Ticam2	225471	10090	TIR domaincontaining adapter protein|TRIFrelated adapter molecule TRAM|TRIFrelated adaptor molecule|Tollinterleukin I receptor domain (TIR)containing adaptor molecule (TICAM) 2	CDS	GCTGCAAACCATCAATGCCTT	48000000
DBA01_121227_133454	11206222	DNA	B	4	NM_001033263.4-1720s21c1	TRCN0000252075	Agap2	216439	10090		CDS	CCGCAAGATGCTCAAGTTTAT	98400000
DBA01_121227_133454	11206222	DNA	B	5	NM_177614.2-620s1c1	TRCN0000194136	Os9	216440	10090		CDS	GACTACATTGACCGAGTAGAT	86400000
DBA01_121227_133454	11206222	DNA	B	6	NM_174870.2-715s1c1	TRCN0000070290	Slc26a1	231583	10090	solute carrier family 26, member 1|sulfate anion transporter1	CDS	CCATGTTAATGTGGGCATCTT	55200000
DBA01_121227_133454	11206222	DNA	B	7	NM_009843.2-404s1c1	TRCN0000066766	Ctla4	12477	10090	CD152 antigen	CDS	CACGACATTCACAGAGAAGAA	100800000
DBA01_121227_133454	11206222	DNA	B	8	NM_144888.1-1616s1c1	TRCN0000124773	Mavs	228607	10090	IFNbeta promoter stimulator1|mitochondrial antiviral signaling protein|virusinduced signaling adapter	CDS	CCAGTGCTGATCTATTAGGAA	55200000
DBA01_121227_133454	11206222	DNA	B	9	NM_010904.2-1089s1c1	TRCN0000090087	Nefh	380684	10090	neurofilament 200kDa	CDS	CCAAGAGGAGATAACTGAGTA	86400000
DBA01_121227_133454	11206222	DNA	B	10	NM_027835.1-2911s1c1	TRCN0000103647	Ifih1	71586	10090	melanoma differentiation associated protein5	CDS	GCAAAGCAATACAACGACAAT	117600000
DBA01_121227_133454	11206222	DNA	B	11	NM_177614.2-1694s1c1	TRCN0000215643	Os9	216440	10090		CDS	GAGGATACAAGAAACCTTAAG	60000000
DBA01_121227_133454	11206222	DNA	B	12	NM_177614.2-2229s21c1	TRCN0000276835	Os9	216440	10090		3UTR	TCCATTCCCTGTTGCTGTTTG	158400000
DBA01_121227_133454	11206222	DNA	C	1	NM_009971.1-225s1c1	TRCN0000066010	Csf3	12985	10090	colony stimulating factor 3	CDS	CCCTGGAGCAAGTGAGGAAGA	79200000
DBA01_121227_133454	11206222	DNA	C	2	NM_011540.1-767s1c1	TRCN0000090153	Tcap	21393	10090	Telethonin	3UTR	CCAGAAGAAGAGACAAGAGAT	91200000
DBA01_121227_133454	11206222	DNA	C	3	NM_010511.1-417s1c1	TRCN0000067369	Ifngr1	15979	10090	INFg receptor	CDS	GCCAGAGTTAAAGCTAAGGTT	91200000
DBA01_121227_133454	11206222	DNA	C	4	NM_010296.1-932s1c1	TRCN0000054885	Gli1	14632	10090	zinc finger protein 5	CDS	CCACATCAACAGTGAGCATAT	38400000
DBA01_121227_133454	11206222	DNA	C	5	NM_008862.3-346s21c1	TRCN0000321059	Pkia	18767	10090		CDS	AGAGAAGCTCCACCGAACAAA	98400000
DBA01_121227_133454	11206222	DNA	C	6	NM_008862.3-383s21c1	TRCN0000321061	Pkia	18767	10090		CDS	AGAAGCAGCCAAGTCTGAAAG	120000000
DBA01_121227_133454	11206222	DNA	C	7	NM_207105.1-169s1c1	TRCN0000067393	H2-Ab1	14961	10090	A beta|H2 IA beta p|H2 class II histocompatibility antigen, AD beta chain|IA beta MHC class II|IA<SUP>b</SUP>|MHC H2IAbeta1 (bm12) chain|MHC class II H2IAbetapsi|MHC class II antigen A beta|MHC class II beta chain Abeta5|MHC class II beta chain Abeta7|MHC	CDS	GCATTTCGTGTACCAGTTCAT	96000000
DBA01_121227_133454	11206222	DNA	C	8	NM_010904.2-3250s1c1	TRCN0000090085	Nefh	380684	10090	neurofilament 200kDa	CDS	CTTTCCAAAGAGCCTAGCAAA	38400000
DBA01_121227_133454	11206222	DNA	C	9	NM_008979.1-2292s1c1	TRCN0000029913	Ptpn22	19260	10090	PEST domainenriched tyrosine phosphatase|protein tyrosine phosphatase, nonreceptor type 8	CDS	CCACATCTTCTAAACAAACAT	120000000
DBA01_121227_133454	11206222	DNA	C	10	NM_010296.1-2473s1c1	TRCN0000054883	Gli1	14632	10090	zinc finger protein 5	CDS	CCTATCCTGATCCACCAGAAA	115200000
DBA01_121227_133454	11206222	DNA	C	11	NM_008862.2-212s1c1	TRCN0000012464	Pkia	18767	10090		CDS	CAGCAATGAATTAGCCTTAAA	43200000
DBA01_121227_133454	11206222	DNA	C	12	NM_010851.2-1648s1c1	TRCN0000077233	Myd88	17874	10090		3UTR	CCTTTCACGTTCTCTACCATA	55200000
DBA01_121227_133454	11206222	DNA	D	1	NM_173394.2-1148s1c1	TRCN0000066361	Ticam2	225471	10090	TIR domaincontaining adapter protein|TRIFrelated adapter molecule TRAM|TRIFrelated adaptor molecule|Tollinterleukin I receptor domain (TIR)containing adaptor molecule (TICAM) 2	CDS	GTGTCGCAGAAACAGTTCATT	45600000
DBA01_121227_133454	11206222	DNA	D	2	NM_009971.1-441s1c1	TRCN0000066008	Csf3	12985	10090	colony stimulating factor 3	CDS	TGCAGGCTCTATCGGGTATTT	64800000
DBA01_121227_133454	11206222	DNA	D	3	NM_173733.3-821s21c1	TRCN0000376935	Suox	211389	10090		CDS	TGGATGATTTGCATAAGTTTC	64800000
DBA01_121227_133454	11206222	DNA	D	4	NM_010296.1-628s1c1	TRCN0000054884	Gli1	14632	10090	zinc finger protein 5	CDS	CCTGTGTACCACATGACTCTA	60000000
DBA01_121227_133454	11206222	DNA	D	5	NM_174870.2-2620s1c1	TRCN0000070288	Slc26a1	231583	10090	solute carrier family 26, member 1|sulfate anion transporter1	3UTR	CCCTTAATACATTCAAGGATT	48000000
DBA01_121227_133454	11206222	DNA	D	6	NM_207105.1-216s1c1	TRCN0000067397	H2-Ab1	14961	10090	A beta|H2 IA beta p|H2 class II histocompatibility antigen, AD beta chain|IA beta MHC class II|IA<SUP>b</SUP>|MHC H2IAbeta1 (bm12) chain|MHC class II H2IAbetapsi|MHC class II antigen A beta|MHC class II beta chain Abeta5|MHC class II beta chain Abeta7|MHC	CDS	CGCAGCGCATACGATATGTGA	60000000
DBA01_121227_133454	11206222	DNA	D	7	NM_054097.2-1086s21c1	TRCN0000319782	Pip4k2c	117150	10090	phosphatidylinositol4phosphate 5kinase, type II, gamma	CDS	GAGTCCTTCATCGATGTCTAT	141600000
DBA01_121227_133454	11206222	DNA	D	8	NM_174870.2-638s1c1	TRCN0000070289	Slc26a1	231583	10090	solute carrier family 26, member 1|sulfate anion transporter1	CDS	GCTGGGTTACAACCCATCTAT	52800000
DBA01_121227_133454	11206222	DNA	D	9	NM_010379.2-147s1c1	TRCN0000067335	H2-Ab1	14961	10090	A beta|H2 IA beta p|H2 class II histocompatibility antigen, AD beta chain|IA beta MHC class II|IA<SUP>b</SUP>|MHC H2IAbeta1 (bm12) chain|MHC class II H2IAbetapsi|MHC class II antigen A beta|MHC class II beta chain Abeta5|MHC class II beta chain Abeta7|MHC	CDS	GCATTTCGTGGTCCAGTTCAA	55200000
DBA01_121227_133454	11206222	DNA	D	10	NM_173733.3-604s21c1	TRCN0000348714	Suox	211389	10090		CDS	CCTTATGCTGATGATCCTATT	110400000
DBA01_121227_133454	11206222	DNA	D	11	NM_010904.2-1436s1c1	TRCN0000090084	Nefh	380684	10090	neurofilament 200kDa	CDS	CCTCCATATCCACGCACATAA	136800000
DBA01_121227_133454	11206222	DNA	D	12	NM_008979.1-1233s1c1	TRCN0000029909	Ptpn22	19260	10090	PEST domainenriched tyrosine phosphatase|protein tyrosine phosphatase, nonreceptor type 8	CDS	CGGCTAAATCAAGCCCTTCTT	91200000
DBA01_121227_133454	11206222	DNA	E	1	NM_010379.2-207s1c1	TRCN0000067333	H2-Ab1	14961	10090	A beta|H2 IA beta p|H2 class II histocompatibility antigen, AD beta chain|IA beta MHC class II|IA<SUP>b</SUP>|MHC H2IAbeta1 (bm12) chain|MHC class II H2IAbetapsi|MHC class II antigen A beta|MHC class II beta chain Abeta5|MHC class II beta chain Abeta7|MHC	CDS	GCTCGTGACCAGATACATCTA	50400000
DBA01_121227_133454	11206222	DNA	E	2	promegaLuc_158s1c1	TRCN0000072256	LUCIFERASE	-14	CONTROL		CDS	ACGCTGAGTACTTCGAAATGT	86400000
DBA01_121227_133454	11206222	DNA	E	3	pLKO.1-emptyT	TRCN0000208001	EMPTY	-1	EMPTY				127200000
DBA01_121227_133454	11206222	DNA	E	4	NM_010296.1-2571s1c1	TRCN0000054886	Gli1	14632	10090	zinc finger protein 5	CDS	CGACTTGAGCATTATGGACAA	103200000
DBA01_121227_133454	11206222	DNA	E	5	NM_010296.1-247s1c1	TRCN0000054887	Gli1	14632	10090	zinc finger protein 5	CDS	GCATGGGAACAGAAGGACTTT	105600000
DBA01_121227_133454	11206222	DNA	E	6	NM_009954.2-1032s1c1	TRCN0000109521	Bcar1	12927	10090	p130 Cas|vcrkassociated tyrosine kinase substrate	CDS	CGGTGTATGATGTTCCTCCTT	112800000
DBA01_121227_133454	11206222	DNA	E	7	NM_001033263.4-3085s21c1	TRCN0000252077	Agap2	216439	10090		CDS	CTTGAAGCCAGACCGGAATTT	196800000
DBA01_121227_133454	11206222	DNA	E	8	NM_013765.1-237s1c1	TRCN0000104452	Rps26	27370	10090		CDS	GCCATCCATAGCAAGGTTGTT	213600000
DBA01_121227_133454	11206222	DNA	E	9	NM_009954.2-2436s21c1	TRCN0000348135	Bcar1	12927	10090	p130 Cas|vcrkassociated tyrosine kinase substrate	CDS	ACCAACCACCCAAGATCTTTG	88800000
DBA01_121227_133454	11206222	DNA	E	10	NM_009971.1-274s1c1	TRCN0000066012	Csf3	12985	10090	colony stimulating factor 3	CDS	GCAGTTGTGTGCCACCTACAA	79200000
DBA01_121227_133454	11206222	DNA	E	11	NM_174870.2-2018s1c1	TRCN0000070291	Slc26a1	231583	10090	solute carrier family 26, member 1|sulfate anion transporter1	CDS	GCCAACAAGGACTTCTTCCTT	60000000
DBA01_121227_133454	11206222	DNA	E	12	NM_173733.3-1732s21c1	TRCN0000351948	Suox	211389	10090		3UTR	GCACCATTTGTACCCAAAGAA	86400000
DBA01_121227_133454	11206222	DNA	F	1	NM_013765.1-254s1c1	TRCN0000104454	Rps26	27370	10090		CDS	TGTTAGGAATCGATCCCGCGA	88800000
DBA01_121227_133454	11206222	DNA	F	2	NM_009843.2-581s1c1	TRCN0000066765	Ctla4	12477	10090	CD152 antigen	CDS	CGGGACGCAGATTTATGTCAT	88800000
DBA01_121227_133454	11206222	DNA	F	3	NM_008862.2-157s1c1	TRCN0000012467	Pkia	18767	10090		CDS	GAACAGGTAGAAGAAATGCAA	110400000
DBA01_121227_133454	11206222	DNA	F	4	NM_009843.2-240s1c1	TRCN0000066767	Ctla4	12477	10090	CD152 antigen	CDS	CCAGTCTTCTCTGAAGCCATA	67200000
DBA01_121227_133454	11206222	DNA	F	5	NM_207105.1-731s1c1	TRCN0000067396	H2-Ab1	14961	10090	A beta|H2 IA beta p|H2 class II histocompatibility antigen, AD beta chain|IA beta MHC class II|IA<SUP>b</SUP>|MHC H2IAbeta1 (bm12) chain|MHC class II H2IAbetapsi|MHC class II antigen A beta|MHC class II beta chain Abeta5|MHC class II beta chain Abeta7|MHC	CDS	TCTGAGTCTGCCTGGAGCAAA	74400000
DBA01_121227_133454	11206222	DNA	F	6	NM_172689.3-1476s21c1	TRCN0000378444	Ddx58	230073	10090	DEAD/H box polypeptide RIGI|retinoic acidinducible geneI	CDS	ACTGGAACAGGTCGTTTATAA	134400000
DBA01_121227_133454	11206222	DNA	F	7	NM_008979.1-2247s1c1	TRCN0000029910	Ptpn22	19260	10090	PEST domainenriched tyrosine phosphatase|protein tyrosine phosphatase, nonreceptor type 8	CDS	CCGTGCAAACTTCTTCTACTA	84000000
DBA01_121227_133454	11206222	DNA	F	8	NM_001033263.4-2880s21c1	TRCN0000252076	Agap2	216439	10090		CDS	TGTTACGAACAACGGTCAAAG	168000000
DBA01_121227_133454	11206222	DNA	F	9	NM_011540.1-222s1c1	TRCN0000090155	Tcap	21393	10090	Telethonin	CDS	GCGCTCACCATGGCTGGTGAT	88800000
DBA01_121227_133454	11206222	DNA	F	10	NM_001033263.4-1889s21c1	TRCN0000258183	Agap2	216439	10090		CDS	TGGACTTTGAGCCGATCAATT	158400000
DBA01_121227_133454	11206222	DNA	F	11	NM_009954.2-286s21c1	TRCN0000334144	Bcar1	12927	10090	p130 Cas|vcrkassociated tyrosine kinase substrate	CDS	CCTCAAGATTCTGGTTGGCAT	117600000
DBA01_121227_133454	11206222	DNA	F	12	NM_011540.1-505s1c1	TRCN0000090154	Tcap	21393	10090	Telethonin	CDS	TCTCGATCCATGTCTCAGGAA	144000000
DBA01_121227_133454	11206222	DNA	G	1	NM_009843.2-368s1c1	TRCN0000066764	Ctla4	12477	10090	CD152 antigen	CDS	GCGGCAGACAAATGACCAAAT	115200000
DBA01_121227_133454	11206222	DNA	G	2	NM_009971.1-628s1c1	TRCN0000066011	Csf3	12985	10090	colony stimulating factor 3	CDS	CCTGGCCATTTCGTACCTGCA	168000000
DBA01_121227_133454	11206222	DNA	G	3	lacZ_2083s1c1	TRCN0000072225	lacZ	-15	CONTROL		CDS	CTCTGGCTAACGGTACGCGTA	103200000
DBA01_121227_133454	11206222	DNA	G	4	NM_009954.2-2788s21c1	TRCN0000334146	Bcar1	12927	10090	p130 Cas|vcrkassociated tyrosine kinase substrate	3UTR	CCAGCATTCATTCCTCTTGAA	108000000
DBA01_121227_133454	11206222	DNA	G	5	promegaLuc_168s1c1	TRCN0000072243	LUCIFERASE	-14	CONTROL		CDS	CTTCGAAATGTCCGTTCGGTT	62400000
DBA01_121227_133454	11206222	DNA	G	6	NM_008862.2-174s1c1	TRCN0000012465	Pkia	18767	10090		CDS	GCAATACATGATATCCTGGTT	86400000
DBA01_121227_133454	11206222	DNA	G	7	NM_009971.1-494s1c1	TRCN0000066009	Csf3	12985	10090	colony stimulating factor 3	CDS	CAGCTGGATGTTGCCAACTTT	156000000
DBA01_121227_133454	11206222	DNA	G	8	NM_177614.2-242s1c1	TRCN0000175937	Os9	216440	10090		CDS	GCTATTCACTTCCAACGTGAA	74400000
DBA01_121227_133454	11206222	DNA	G	9	NM_207105.1-226s1c1	TRCN0000067394	H2-Ab1	14961	10090	A beta|H2 IA beta p|H2 class II histocompatibility antigen, AD beta chain|IA beta MHC class II|IA<SUP>b</SUP>|MHC H2IAbeta1 (bm12) chain|MHC class II H2IAbetapsi|MHC class II antigen A beta|MHC class II beta chain Abeta5|MHC class II beta chain Abeta7|MHC	CDS	ACGATATGTGACCAGATACAT	165600000
DBA01_121227_133454	11206222	DNA	G	10	NM_010851.2-831s21c1	TRCN0000301331	Myd88	17874	10090		CDS	GCGACTGATTCCTATTAAATA	189600000
DBA01_121227_133454	11206222	DNA	G	11	NM_174870.2-1199s1c1	TRCN0000070292	Slc26a1	231583	10090	solute carrier family 26, member 1|sulfate anion transporter1	CDS	GCAGCTAAGGAACTCTCAGAT	110400000
DBA01_121227_133454	11206222	DNA	G	12	NM_173733.3-1299s21c1	TRCN0000376936	Suox	211389	10090		CDS	TGTGGACTGGGACACGGTAAA	79200000
DBA01_121227_133454	11206222	DNA	H	1	NM_011540.1-105s1c1	TRCN0000090156	Tcap	21393	10090	Telethonin	CDS	TGAGTGGAAAGACCTGACTCT	14400000
DBA01_121227_133454	11206222	DNA	H	2	NM_008338.2-255s1c1	TRCN0000067424	Ifngr2	15980	10090		CDS	CCAGGTGGAATATAGCTTCAT	129600000
DBA01_121227_133454	11206222	DNA	H	3	NM_008338.2-438s1c1	TRCN0000067426	Ifngr2	15980	10090		CDS	GCTGGAGCCATTTCAACACTA	132000000
DBA01_121227_133454	11206222	DNA	H	4	NM_173733.3-628s21c1	TRCN0000348715	Suox	211389	10090		CDS	CATCCAGCCCTGAGGATTAAT	0
DBA01_121227_133454	11206222	DNA	H	5	NM_009954.2-1087s21c1	TRCN0000334145	Bcar1	12927	10090	p130 Cas|vcrkassociated tyrosine kinase substrate	CDS	GCGTGAGGAAACCTATGATGT	120000000
DBA01_121227_133454	11206222	DNA	H	6	NM_173733.2-1564s1c1	TRCN0000076665	Suox	211389	10090		CDS	GCTGTAGATGACAGTTACAAT	69600000
DBA01_121227_133454	11206222	DNA	H	7	NM_011540.1-234s1c1	TRCN0000090157	Tcap	21393	10090	Telethonin	CDS	GCTGGTGATGCGCCTGGGTAT	120000000
DBA01_121227_133454	11206222	DNA	H	8	lacZ_1339s1c1	TRCN0000072224	lacZ	-15	CONTROL		CDS	CGCGATCGTAATCACCCGAGT	117600000
DBA01_121227_133454	11206222	DNA	H	9	P2tG-nullT	TRCN0000231782	EMPTY	-1	EMPTY				76800000
DBA01_121227_133454	11206222	DNA	H	10	P2tG-nullT	TRCN0000231782	EMPTY	-1	EMPTY				81600000
DBA01_121227_133454	11206222	DNA	H	11	EMPTY	TRCN0000000000	EMPTY	-1	EMPTY				4800000
DBA01_121227_133454	11206222	DNA	H	12	EMPTY	TRCN0000000000	EMPTY	-1	EMPTY				9600000
DBA02_121227_163611	11206422	DNA	A	1	NM_145968.1-857s1c1	TRCN0000097232	Tagap	72536	10090		CDS	GCCTAACATGCTCACTCTGAA	81600000
DBA02_121227_163611	11206422	DNA	A	2	NM_027835.1-2911s1c1	TRCN0000103647	Ifih1	71586	10090	melanoma differentiation associated protein5	CDS	GCAAAGCAATACAACGACAAT	110400000
DBA02_121227_163611	11206422	DNA	A	3	NM_030714.2-1766s21c1	TRCN0000377000	Dtx3	80904	10090	deltex 3	3UTR	ATAACAGTAGTCCTACCTTAA	276000000
DBA02_121227_163611	11206422	DNA	A	4	NM_018773.2-1102s1c1	TRCN0000177938	Skap2	54353	10090	SKAP55 homologue|Srcassociated adaptor protein	CDS	GCGTGGTGATGTGATTTACAT	129600000
DBA02_121227_163611	11206422	DNA	A	5	promegaLuc_160s1c1	TRCN0000072264	LUCIFERASE	-14	CONTROL		CDS	GCTGAGTACTTCGAAATGTCC	79200000
DBA02_121227_163611	11206422	DNA	A	6	lacZ_2083s1c1	TRCN0000072225	lacZ	-15	CONTROL		CDS	CTCTGGCTAACGGTACGCGTA	110400000
DBA02_121227_163611	11206422	DNA	A	7	NM_009907.3-855s21c1	TRCN0000305234	Cln3	12752	10090	battenin|ceroidlipofuscinosis, neuronal 3	CDS	CTGCTGCTAGCCAGCTATTTC	117600000
DBA02_121227_163611	11206422	DNA	A	8	NM_146011.2-1555s21c1	TRCN0000311584	Arhgap9	216445	10090		3UTR	GAAGGCGCTTCCTGTGATTTG	156000000
DBA02_121227_163611	11206422	DNA	A	9	NM_008338.2-255s1c1	TRCN0000067424	Ifngr2	15980	10090		CDS	CCAGGTGGAATATAGCTTCAT	91200000
DBA02_121227_163611	11206422	DNA	A	10	NM_025982.4-363s21c1	TRCN0000336291	Tspan31	67125	10090	sarcoma amplified sequence	CDS	TTGCTCATGTCTGGCTATTAA	160800000
DBA02_121227_163611	11206422	DNA	A	11	NM_145968.1-383s1c1	TRCN0000097233	Tagap	72536	10090		CDS	GCTGAAAGTGTCGCTGTTTGA	91200000
DBA02_121227_163611	11206422	DNA	A	12	NM_021882.2-1069s1c1	TRCN0000011955	Pmel	20431	10090	melanocyte protein pmel 17	CDS	CCACAGTTGTACAAATGCCAA	26400000
DBA02_121227_163611	11206422	DNA	B	1	NM_023892.1-491s1c1	TRCN0000066024	Icam4	78369	10090	LW glycoprotein	CDS	GCCGAGTGATTTATCATGAAA	160800000
DBA02_121227_163611	11206422	DNA	B	2	NM_021882.2-1611s1c1	TRCN0000011957	Pmel	20431	10090	melanocyte protein pmel 17	CDS	TCAGGGACATATTGCCTCAAT	144000000
DBA02_121227_163611	11206422	DNA	B	3	NM_144888.1-1616s1c1	TRCN0000124773	Mavs	228607	10090	IFNbeta promoter stimulator1|mitochondrial antiviral signaling protein|virusinduced signaling adapter	CDS	CCAGTGCTGATCTATTAGGAA	117600000
DBA02_121227_163611	11206422	DNA	B	4	NM_030714.2-1019s21c1	TRCN0000366526	Dtx3	80904	10090	deltex 3	CDS	TGGCACCATTGTCATCCAATA	127200000
DBA02_121227_163611	11206422	DNA	B	5	NM_021882.2-132s1c1	TRCN0000011954	Pmel	20431	10090	melanocyte protein pmel 17	CDS	CCAAGACAACTTGTAACTAAA	52800000
DBA02_121227_163611	11206422	DNA	B	6	NM_026861.2-941s21c1	TRCN0000254388	Ubac2	68889	10090	phosphoglycerate dehydrogenase like 1	CDS	AGCAGGGAGGAATGATCAATT	192000000
DBA02_121227_163611	11206422	DNA	B	7	NM_009800.2-535s1c1	TRCN0000114536	Car11	12348	10090	CARP XI	CDS	GCGGGTTCTTTATGACCCTTT	146400000
DBA02_121227_163611	11206422	DNA	B	8	NM_146011.2-995s21c1	TRCN0000306656	Arhgap9	216445	10090		CDS	TCTAGACGTGGATGGTATTTA	225600000
DBA02_121227_163611	11206422	DNA	B	9	NM_008319.1-370s1c1	TRCN0000066076	Icam5	15898	10090	intercellular adhesion molecule 3	CDS	GCGTGGACTCATCCGAACTTT	100800000
DBA02_121227_163611	11206422	DNA	B	10	NM_009800.2-916s1c1	TRCN0000114537	Car11	12348	10090	CARP XI	CDS	CCGGGACACTATCACCCGAAT	156000000
DBA02_121227_163611	11206422	DNA	B	11	NM_026861.2-1306s21c1	TRCN0000254387	Ubac2	68889	10090	phosphoglycerate dehydrogenase like 1	3UTR	TTGCCGTGTAGTATCAAATAA	249600000
DBA02_121227_163611	11206422	DNA	B	12	NM_009907.3-319s21c1	TRCN0000305291	Cln3	12752	10090	battenin|ceroidlipofuscinosis, neuronal 3	CDS	TCTTGGGTCTTTGCAACAATT	108000000
DBA02_121227_163611	11206422	DNA	C	1	NM_030714.2-575s21c1	TRCN0000366523	Dtx3	80904	10090	deltex 3	CDS	AGAGGCAGAGAAAGAGCTAAA	136800000
DBA02_121227_163611	11206422	DNA	C	2	NM_018773.2-1386s21c1	TRCN0000353314	Skap2	54353	10090	SKAP55 homologue|Srcassociated adaptor protein	3UTR	GATGGGTTACATTAGATACAA	280800000
DBA02_121227_163611	11206422	DNA	C	3	NM_013591.1-1217s1c1	TRCN0000066127	Madcam1	17123	10090		CDS	GCCCAGACACTAGCTCATGTA	177600000
DBA02_121227_163611	11206422	DNA	C	4	NM_013591.1-960s1c1	TRCN0000066126	Madcam1	17123	10090		CDS	CGACCTGGCAACCTACCACAA	122400000
DBA02_121227_163611	11206422	DNA	C	5	NM_008319.1-1530s1c1	TRCN0000066074	Icam5	15898	10090	intercellular adhesion molecule 3	CDS	GCTGCCCAGAACATATTACTT	187200000
DBA02_121227_163611	11206422	DNA	C	6	NM_010851.2-831s21c1	TRCN0000301331	Myd88	17874	10090		CDS	GCGACTGATTCCTATTAAATA	235200000
DBA02_121227_163611	11206422	DNA	C	7	NM_172689.3-1476s21c1	TRCN0000378444	Ddx58	230073	10090	DEAD/H box polypeptide RIGI|retinoic acidinducible geneI	CDS	ACTGGAACAGGTCGTTTATAA	141600000
DBA02_121227_163611	11206422	DNA	C	8	NM_173394.2-1030s1c1	TRCN0000066360	Ticam2	225471	10090	TIR domaincontaining adapter protein|TRIFrelated adapter molecule TRAM|TRIFrelated adaptor molecule|Tollinterleukin I receptor domain (TIR)containing adaptor molecule (TICAM) 2	CDS	GCTGCAAACCATCAATGCCTT	76800000
DBA02_121227_163611	11206422	DNA	C	9	NM_023892.1-528s1c1	TRCN0000066025	Icam4	78369	10090	LW glycoprotein	CDS	CGGTTCAGATTTGGCTAATGT	122400000
DBA02_121227_163611	11206422	DNA	C	10	NM_008319.1-1141s1c1	TRCN0000066073	Icam5	15898	10090	intercellular adhesion molecule 3	CDS	GCTCCAGTTAAATGTTACAAA	146400000
DBA02_121227_163611	11206422	DNA	C	11	NM_026193.1-693s21c1	TRCN0000294841	Ap4b1	67489	10090	AP4 beta4	CDS	GTTAACGGTCTGCGTGATAAA	132000000
DBA02_121227_163611	11206422	DNA	C	12	NM_010851.2-1648s1c1	TRCN0000077233	Myd88	17874	10090		3UTR	CCTTTCACGTTCTCTACCATA	84000000
DBA02_121227_163611	11206422	DNA	D	1	NM_018773.2-1486s1c1	TRCN0000217823	Skap2	54353	10090	SKAP55 homologue|Srcassociated adaptor protein	3UTR	CACTGTGATTGTACGTGAATC	163200000
DBA02_121227_163611	11206422	DNA	D	2	NM_026193.1-409s21c1	TRCN0000294840	Ap4b1	67489	10090	AP4 beta4	CDS	ATGTCATCCAGCGAGTTATTA	192000000
DBA02_121227_163611	11206422	DNA	D	3	NM_013591.1-660s1c1	TRCN0000066124	Madcam1	17123	10090		CDS	GCTGACCCATAGAAAGGAGAT	160800000
DBA02_121227_163611	11206422	DNA	D	4	NM_010511.1-417s1c1	TRCN0000067369	Ifngr1	15979	10090	INFg receptor	CDS	GCCAGAGTTAAAGCTAAGGTT	192000000
DBA02_121227_163611	11206422	DNA	D	5	NM_013591.1-337s1c1	TRCN0000066125	Madcam1	17123	10090		CDS	TCCGTGAAGATCCTTGTGTAT	208800000
DBA02_121227_163611	11206422	DNA	D	6	NM_008319.1-1908s1c1	TRCN0000066075	Icam5	15898	10090	intercellular adhesion molecule 3	CDS	CCTCAAACTCTGGTCCTAGAA	110400000
DBA02_121227_163611	11206422	DNA	D	7	NM_145968.1-2621s1c1	TRCN0000097229	Tagap	72536	10090		3UTR	GCCATGCCTGTGTTCACATTA	156000000
DBA02_121227_163611	11206422	DNA	D	8	NM_025982.4-123s21c1	TRCN0000336292	Tspan31	67125	10090	sarcoma amplified sequence	CDS	GTGCGCTCTCAACGTGGTTTA	187200000
DBA02_121227_163611	11206422	DNA	D	9	NM_030714.2-1715s21c1	TRCN0000366524	Dtx3	80904	10090	deltex 3	3UTR	TCTCACCTTGGACTGATATTA	132000000
DBA02_121227_163611	11206422	DNA	D	10	NM_023892.1-613s1c1	TRCN0000066027	Icam4	78369	10090	LW glycoprotein	CDS	CGCCTCAATCTCGACGGGCTA	105600000
DBA02_121227_163611	11206422	DNA	D	11	NM_011843.2-3516s21c1	TRCN0000257059	Esyt1	23943	10090		3UTR	AGGGACCTGAGCTGGCTATTT	105600000
DBA02_121227_163611	11206422	DNA	D	12	NM_009800.2-991s1c1	TRCN0000114540	Car11	12348	10090	CARP XI	CDS	CCCAGAATCCTTCGGCTTCAT	52800000
DBA02_121227_163611	11206422	DNA	E	1	NM_025982.1-658s1c1	TRCN0000120874	Tspan31	67125	10090	sarcoma amplified sequence	CDS	GCTAGCAATGAGATTCCGGAA	117600000
DBA02_121227_163611	11206422	DNA	E	2	NM_173394.2-1148s1c1	TRCN0000066361	Ticam2	225471	10090	TIR domaincontaining adapter protein|TRIFrelated adapter molecule TRAM|TRIFrelated adaptor molecule|Tollinterleukin I receptor domain (TIR)containing adaptor molecule (TICAM) 2	CDS	GTGTCGCAGAAACAGTTCATT	196800000
DBA02_121227_163611	11206422	DNA	E	3	NM_018773.2-908s21c1	TRCN0000336282	Skap2	54353	10090	SKAP55 homologue|Srcassociated adaptor protein	CDS	CCAATCGATGATGAGATTTAT	338400000
DBA02_121227_163611	11206422	DNA	E	4	promegaLuc_158s1c1	TRCN0000072256	LUCIFERASE	-14	CONTROL		CDS	ACGCTGAGTACTTCGAAATGT	165600000
DBA02_121227_163611	11206422	DNA	E	5	NM_026193.1-363s1c1	TRCN0000100846	Ap4b1	67489	10090	AP4 beta4	CDS	GCTCTGTGTAACCCTCATATT	103200000
DBA02_121227_163611	11206422	DNA	E	6	NM_026193.1-2111s21c2	TRCN0000287272	Ap4b1	67489	10090	AP4 beta4	CDS	GCACTTGATTTCCGAGGAGAA	240000000
DBA02_121227_163611	11206422	DNA	E	7	NM_011843.2-1958s21c1	TRCN0000244622	Esyt1	23943	10090		CDS	TAGAAGCGCAGGACCTAATTG	112800000
DBA02_121227_163611	11206422	DNA	E	8	NM_011843.2-350s21c1	TRCN0000244623	Esyt1	23943	10090		CDS	TCACCGCAGAGACGCTTTATA	170400000
DBA02_121227_163611	11206422	DNA	E	9	NM_013591.1-520s1c1	TRCN0000066123	Madcam1	17123	10090		CDS	CCAGAGCAAGAAGAGGAGATA	184800000
DBA02_121227_163611	11206422	DNA	E	10	NM_011843.2-578s21c1	TRCN0000244624	Esyt1	23943	10090		CDS	TACGAATCATTGGCGTCAAAG	175200000
DBA02_121227_163611	11206422	DNA	E	11	NM_030714.2-1339s21c1	TRCN0000376923	Dtx3	80904	10090	deltex 3	CDS	AGGGTATCACAGACGACTGAG	148800000
DBA02_121227_163611	11206422	DNA	E	12	NM_146011.1-817s1c1	TRCN0000105741	Arhgap9	216445	10090		CDS	CGGAACAAGTTAAAGCGGCTA	124800000
DBA02_121227_163611	11206422	DNA	F	1	NM_023892.1-124s1c1	TRCN0000066026	Icam4	78369	10090	LW glycoprotein	CDS	GTGCGTCTTAATCCAGAGCTA	216000000
DBA02_121227_163611	11206422	DNA	F	2	NM_008319.1-1740s1c1	TRCN0000066077	Icam5	15898	10090	intercellular adhesion molecule 3	CDS	CGGTGGAATATGGTCCCAGTT	141600000
DBA02_121227_163611	11206422	DNA	F	3	NM_011843.1-3103s1c1	TRCN0000195831	Esyt1	23943	10090		CDS	CCTGAGTTCAATGAGCGGTTT	146400000
DBA02_121227_163611	11206422	DNA	F	4	NM_021882.2-1386s1c1	TRCN0000011953	Pmel	20431	10090	melanocyte protein pmel 17	CDS	CTGGACATTGTCCAGGGTATT	50400000
DBA02_121227_163611	11206422	DNA	F	5	NM_018773.2-234s21c1	TRCN0000353378	Skap2	54353	10090	SKAP55 homologue|Srcassociated adaptor protein	CDS	CAGACACACTGAAAGGAGAAA	153600000
DBA02_121227_163611	11206422	DNA	F	6	NM_009907.2-424s1c1	TRCN0000106513	Cln3	12752	10090	battenin|ceroidlipofuscinosis, neuronal 3	CDS	CCACAACAGCTCATCTCGATT	124800000
DBA02_121227_163611	11206422	DNA	F	7	NM_025982.4-194s21c1	TRCN0000353382	Tspan31	67125	10090	sarcoma amplified sequence	CDS	TCGGTGTGGTGTCTAGCATTC	98400000
DBA02_121227_163611	11206422	DNA	F	8	NM_146011.1-1370s1c1	TRCN0000105744	Arhgap9	216445	10090		CDS	CACACTCGGATAAGAACCGAA	168000000
DBA02_121227_163611	11206422	DNA	F	9	lacZ_1339s1c1	TRCN0000072224	lacZ	-15	CONTROL		CDS	CGCGATCGTAATCACCCGAGT	124800000
DBA02_121227_163611	11206422	DNA	F	10	NM_145968.1-186s1c1	TRCN0000097230	Tagap	72536	10090		CDS	GCTAACAACATGGAGACATTA	139200000
DBA02_121227_163611	11206422	DNA	F	11	NM_009907.2-751s1c1	TRCN0000106511	Cln3	12752	10090	battenin|ceroidlipofuscinosis, neuronal 3	CDS	GCTTCTTGGATCGCTGTCTTA	108000000
DBA02_121227_163611	11206422	DNA	F	12	NM_018773.2-365s1c1	TRCN0000197714	Skap2	54353	10090	SKAP55 homologue|Srcassociated adaptor protein	CDS	GATGAATATGACGATCCCTTT	122400000
DBA02_121227_163611	11206422	DNA	G	1	NM_026193.1-2560s1c1	TRCN0000100845	Ap4b1	67489	10090	AP4 beta4	3UTR	GCTGCTTGTAAGTCCACATAT	278400000
DBA02_121227_163611	11206422	DNA	G	2	NM_021882.2-1310s1c1	TRCN0000011956	Pmel	20431	10090	melanocyte protein pmel 17	CDS	CGACACCATAATGCTTGTGAA	67200000
DBA02_121227_163611	11206422	DNA	G	3	NM_009907.3-1393s21c1	TRCN0000311269	Cln3	12752	10090	battenin|ceroidlipofuscinosis, neuronal 3	CDS	GTGACAAGCACCGAGAGTTTG	271200000
DBA02_121227_163611	11206422	DNA	G	4	NM_025982.4-1336s21c1	TRCN0000336290	Tspan31	67125	10090	sarcoma amplified sequence	3UTR	CCAGTGAACTTAGAAACTAAA	259200000
DBA02_121227_163611	11206422	DNA	G	5	NM_030714.2-1209s21c1	TRCN0000366522	Dtx3	80904	10090	deltex 3	CDS	ACTACAGGGAGACCCAATGTC	88800000
DBA02_121227_163611	11206422	DNA	G	6	NM_009907.2-1179s1c1	TRCN0000106514	Cln3	12752	10090	battenin|ceroidlipofuscinosis, neuronal 3	CDS	CTTCTCTCCAATGTTGCCGAA	120000000
DBA02_121227_163611	11206422	DNA	G	7	NM_025982.4-616s21c1	TRCN0000353383	Tspan31	67125	10090	sarcoma amplified sequence	CDS	GTTGGGCTCTTCTTTAGTTTC	211200000
DBA02_121227_163611	11206422	DNA	G	8	NM_026193.1-1441s21c1	TRCN0000287337	Ap4b1	67489	10090	AP4 beta4	CDS	CCAAGACTTACACAGATCAAT	266400000
DBA02_121227_163611	11206422	DNA	G	9	NM_008338.2-438s1c1	TRCN0000067426	Ifngr2	15980	10090		CDS	GCTGGAGCCATTTCAACACTA	134400000
DBA02_121227_163611	11206422	DNA	G	10	NM_146011.2-1116s21c1	TRCN0000327311	Arhgap9	216445	10090		CDS	GCAGGACAAGAAGGCAAATTA	187200000
DBA02_121227_163611	11206422	DNA	G	11	NM_026861.2-681s21c1	TRCN0000265531	Ubac2	68889	10090	phosphoglycerate dehydrogenase like 1	CDS	TGTAGCCATGAGTGGACTTAT	172800000
DBA02_121227_163611	11206422	DNA	G	12	NM_026861.2-981s21c1	TRCN0000254389	Ubac2	68889	10090	phosphoglycerate dehydrogenase like 1	CDS	TTTACGTCAGCGACGAAATAT	196800000
DBA02_121227_163611	11206422	DNA	H	1	NM_009800.2-743s1c1	TRCN0000114539	Car11	12348	10090	CARP XI	CDS	GAACACCAGATCAACCATGAA	124800000
DBA02_121227_163611	11206422	DNA	H	2	promegaLuc_168s1c1	TRCN0000072243	LUCIFERASE	-14	CONTROL		CDS	CTTCGAAATGTCCGTTCGGTT	108000000
DBA02_121227_163611	11206422	DNA	H	3	NM_009800.2-791s1c1	TRCN0000114538	Car11	12348	10090	CARP XI	CDS	CACTTCAACCAAGAACTCTAT	146400000
DBA02_121227_163611	11206422	DNA	H	4	NM_146011.2-1227s21c1	TRCN0000327238	Arhgap9	216445	10090		CDS	GCATTGTTGCTGCCTGACTTT	237600000
DBA02_121227_163611	11206422	DNA	H	5	NM_011843.2-834s21c1	TRCN0000243846	Esyt1	23943	10090		CDS	GATGACCAACCTGCTAGATAT	146400000
DBA02_121227_163611	11206422	DNA	H	6	NM_026861.2-352s21c1	TRCN0000254386	Ubac2	68889	10090	phosphoglycerate dehydrogenase like 1	CDS	TGTAGTGGTCTTCTCATTTAT	184800000
DBA02_121227_163611	11206422	DNA	H	7	pLKO.1-emptyT	TRCN0000208001	EMPTY	-1	EMPTY				88800000
DBA02_121227_163611	11206422	DNA	H	8	NM_023892.1-232s1c1	TRCN0000066023	Icam4	78369	10090	LW glycoprotein	CDS	CGGCAGGGAAAGATAGTTAAT	7200000
DBA02_121227_163611	11206422	DNA	H	9	P2tG-nullT	TRCN0000231782	EMPTY	-1	EMPTY				69600000
DBA02_121227_163611	11206422	DNA	H	10	P2tG-nullT	TRCN0000231782	EMPTY	-1	EMPTY				52800000
DBA02_121227_163611	11206422	DNA	H	11	EMPTY	TRCN0000000000	EMPTY	-1	EMPTY				0
DBA02_121227_163611	11206422	DNA	H	12	EMPTY	TRCN0000000000	EMPTY	-1	EMPTY				4800000
DBA03_130103_153753	11211822	DNA	A	1	NM_133789.1-2308s1c1	TRCN0000075629	Strn4	97387	10090	zinedin	CDS	CCTCCTTTCGTTCTGGTGATA	122400000
DBA03_130103_153753	11211822	DNA	A	2	NM_183208.2-4638s1c1	TRCN0000086013	Zmiz1	328365	10090	retinoic acid induced 17	3UTR	GCTCTGAAGGAAAGGAACATT	76800000
DBA03_130103_153753	11211822	DNA	A	3	NM_001029878.1-845s21c1	TRCN0000253465	Lonrf2	381338	10090		CDS	CTGACAGGAAGAGGGTCTATG	26400000
DBA03_130103_153753	11211822	DNA	A	4	NM_009201.1-1295s1c1	TRCN0000079261	Slc1a5	20514	10090	solute carrier family 1, member 7	CDS	CATTCGTTTCTTCAACTCCTT	69600000
DBA03_130103_153753	11211822	DNA	A	5	NM_133789.2-2926s21c1	TRCN0000327468	Strn4	97387	10090	zinedin	3UTR	CCACGTTATCACTGTGTGATA	144000000
DBA03_130103_153753	11211822	DNA	A	6	NM_027835.1-2911s1c1	TRCN0000103647	Ifih1	71586	10090	melanoma differentiation associated protein5	CDS	GCAAAGCAATACAACGACAAT	86400000
DBA03_130103_153753	11211822	DNA	A	7	NM_145636.1-249s1c1	TRCN0000067091	Il27	246779	10090	IL27 p28 subunit|interleukin 30	CDS	TCCCAATGTTTCCCTGACTTT	103200000
DBA03_130103_153753	11211822	DNA	A	8	NM_172946.1-838s1c1	TRCN0000090199	Krt222	268481	10090	RIKEN cDNA 6330509G02	CDS	CCAGATATCGAAGTCAGACTT	110400000
DBA03_130103_153753	11211822	DNA	A	9	NM_133789.1-2581s1c1	TRCN0000075631	Strn4	97387	10090	zinedin	CDS	ACGACTGTTCTCTGCGTTTAT	91200000
DBA03_130103_153753	11211822	DNA	A	10	NM_018793.2-3976s21c1	TRCN0000361734	Tyk2	54721	10090	tyrosine kinase TYK2	3UTR	TTGGGATTCCTGAGTCTATTC	124800000
DBA03_130103_153753	11211822	DNA	A	11	NM_007564.5-651s21c1	TRCN0000349276	Zfp36l1	12192	10090	butyrate response factor 1	CDS	CCGCTGCCACTTCATTCATAA	139200000
DBA03_130103_153753	11211822	DNA	A	12	NM_001003913.1-2633s1c1	TRCN0000076012	Mars	216443	10090	methionine tRNA ligase|methionyltRNA synthetase	CDS	GTGGCTAAACTCTTGGATCTA	43200000
DBA03_130103_153753	11211822	DNA	B	1	NM_145636.1-239s1c1	TRCN0000067088	Il27	246779	10090	IL27 p28 subunit|interleukin 30	CDS	GATACCATCTTCCCAATGTTT	98400000
DBA03_130103_153753	11211822	DNA	B	2	NM_009201.2-1118s21c1	TRCN0000340675	Slc1a5	20514	10090	solute carrier family 1, member 7	CDS	TAGATCTCGTGAGGAATATTT	206400000
DBA03_130103_153753	11211822	DNA	B	3	NM_011487.1-2413s1c1	TRCN0000081640	Stat4	20849	10090		CDS	GCGAGACTACAAGGTTATCAT	105600000
DBA03_130103_153753	11211822	DNA	B	4	NM_011119.1-1527s1c1	TRCN0000031989	Pa2g4	18813	10090	ErbB3binding protein 1|proliferationassociated 2G4, 38kD|proliferationassociated protein 1	3UTR	CGTCTTCTCCACCCAAGACTA	139200000
DBA03_130103_153753	11211822	DNA	B	5	NM_008338.2-438s1c1	TRCN0000067426	Ifngr2	15980	10090		CDS	GCTGGAGCCATTTCAACACTA	98400000
DBA03_130103_153753	11211822	DNA	B	6	NM_013629.1-3047s1c1	TRCN0000075413	Phtf1	18685	10090		3UTR	GCAGCGTGAATAGTCAGCAAA	105600000
DBA03_130103_153753	11211822	DNA	B	7	NM_172946.1-1206s1c1	TRCN0000090198	Krt222	268481	10090	RIKEN cDNA 6330509G02	3UTR	GCGAGCTTTATCAGAGACTTT	105600000
DBA03_130103_153753	11211822	DNA	B	8	NM_011487.1-1568s1c1	TRCN0000081639	Stat4	20849	10090		CDS	GCGTCCATTGACAAGAATGTT	74400000
DBA03_130103_153753	11211822	DNA	B	9	NM_133789.1-2474s1c1	TRCN0000075630	Strn4	97387	10090	zinedin	CDS	CCTGGACAATCGAACAGGTAA	98400000
DBA03_130103_153753	11211822	DNA	B	10	XM_126660.1-1605s1c1	TRCN0000090673	Krt24	75706	10090	ortholog of keratin 24 KRT24	3UTR	GATCAGCAGGACATCCATCAA	108000000
DBA03_130103_153753	11211822	DNA	B	11	NM_018793.2-3941s21c1	TRCN0000361730	Tyk2	54721	10090	tyrosine kinase TYK2	3UTR	GACCTGAACAGACCTTGAATA	122400000
DBA03_130103_153753	11211822	DNA	B	12	NM_173394.2-1030s1c1	TRCN0000066360	Ticam2	225471	10090	TIR domaincontaining adapter protein|TRIFrelated adapter molecule TRAM|TRIFrelated adaptor molecule|Tollinterleukin I receptor domain (TIR)containing adaptor molecule (TICAM) 2	CDS	GCTGCAAACCATCAATGCCTT	84000000
DBA03_130103_153753	11211822	DNA	C	1	NM_001003913.1-194s1c1	TRCN0000076009	Mars	216443	10090	methionine tRNA ligase|methionyltRNA synthetase	CDS	GCTAGTGCAATCTGCCGATAT	4800000
DBA03_130103_153753	11211822	DNA	C	2	promegaLuc_160s1c1	TRCN0000072264	LUCIFERASE	-14	CONTROL		CDS	GCTGAGTACTTCGAAATGTCC	122400000
DBA03_130103_153753	11211822	DNA	C	3	NM_007564.5-494s21c1	TRCN0000238292	Zfp36l1	12192	10090	butyrate response factor 1	CDS	TGTGCCGTCCCTTCGAAGAAA	307200000
DBA03_130103_153753	11211822	DNA	C	4	NM_008338.2-255s1c1	TRCN0000067424	Ifngr2	15980	10090		CDS	CCAGGTGGAATATAGCTTCAT	163200000
DBA03_130103_153753	11211822	DNA	C	5	NM_018793.1-3968s1c1	TRCN0000025886	Tyk2	54721	10090	tyrosine kinase TYK2	3UTR	CCCATCTTCATTAGCTGGGAA	108000000
DBA03_130103_153753	11211822	DNA	C	6	NM_172946.1-452s1c1	TRCN0000090201	Krt222	268481	10090	RIKEN cDNA 6330509G02	CDS	GCCTGCTAGAACAGGAAGAAA	2400000
DBA03_130103_153753	11211822	DNA	C	7	XM_126660.1-509s1c1	TRCN0000090675	Krt24	75706	10090	ortholog of keratin 24 KRT24	CDS	CTAGCCAACTACCTAGACAAA	21600000
DBA03_130103_153753	11211822	DNA	C	8	NM_007564.5-1136s21c1	TRCN0000238296	Zfp36l1	12192	10090	butyrate response factor 1	CDS	TCTCCATCTCAGATGACTAAG	172800000
DBA03_130103_153753	11211822	DNA	C	9	XM_126660.1-1121s1c1	TRCN0000090674	Krt24	75706	10090	ortholog of keratin 24 KRT24	CDS	GCCAGGAGTGAAGTAATGGAA	148800000
DBA03_130103_153753	11211822	DNA	C	10	NM_007564.2-2100s1c1	TRCN0000123469	Zfp36l1	12192	10090	butyrate response factor 1	3UTR	CCACATACAATATCTGTGTAA	144000000
DBA03_130103_153753	11211822	DNA	C	11	XM_126660.1-625s1c1	TRCN0000090676	Krt24	75706	10090	ortholog of keratin 24 KRT24	CDS	CTACAGCCAATACTACTCAAT	139200000
DBA03_130103_153753	11211822	DNA	C	12	NM_018793.2-2208s21c1	TRCN0000361731	Tyk2	54721	10090	tyrosine kinase TYK2	CDS	ATATCGCCTTGGCCTTCTATG	69600000
DBA03_130103_153753	11211822	DNA	D	1	NM_011119.1-1161s1c1	TRCN0000031993	Pa2g4	18813	10090	ErbB3binding protein 1|proliferationassociated 2G4, 38kD|proliferationassociated protein 1	CDS	CATGAGTTACTACAGCCATTT	98400000
DBA03_130103_153753	11211822	DNA	D	2	NM_011119.3-152s21c1	TRCN0000236754	Pa2g4	18813	10090	ErbB3binding protein 1|proliferationassociated 2G4, 38kD|proliferationassociated protein 1	CDS	CCTGGTCGTGACCAAGTATAA	208800000
DBA03_130103_153753	11211822	DNA	D	3	NM_009125.1-3143s1c1	TRCN0000102278	Atxn2	20239	10090	spinocerebellar ataxia 2 (olivopontocerebellar ataxia 2, autosomal dominant, ataxin 2)|spinocerebellar ataxia 2 homolog	CDS	CAGTCCTGTCATACAAGGTAA	72000000
DBA03_130103_153753	11211822	DNA	D	4	NM_001029878.1-512s21c1	TRCN0000253466	Lonrf2	381338	10090		CDS	ATGAGGAGCTCAAAGCGAATA	36000000
DBA03_130103_153753	11211822	DNA	D	5	NM_011119.3-759s21c1	TRCN0000236753	Pa2g4	18813	10090	ErbB3binding protein 1|proliferationassociated 2G4, 38kD|proliferationassociated protein 1	CDS	TTTGAGGTGCATGAGGTTTAT	146400000
DBA03_130103_153753	11211822	DNA	D	6	NM_009125.1-3902s1c1	TRCN0000102275	Atxn2	20239	10090	spinocerebellar ataxia 2 (olivopontocerebellar ataxia 2, autosomal dominant, ataxin 2)|spinocerebellar ataxia 2 homolog	3UTR	CGAAAGGCCAAATCCCTTCTT	60000000
DBA03_130103_153753	11211822	DNA	D	7	NM_018793.2-606s21c1	TRCN0000361726	Tyk2	54721	10090	tyrosine kinase TYK2	CDS	GGAACTGGCATGGCATGAATC	93600000
DBA03_130103_153753	11211822	DNA	D	8	NM_011487.4-2151s21c1	TRCN0000235844	Stat4	20849	10090		CDS	AGCAATATTGGACCTAATTAA	117600000
DBA03_130103_153753	11211822	DNA	D	9	NM_009201.1-2452s1c1	TRCN0000079258	Slc1a5	20514	10090	solute carrier family 1, member 7	3UTR	CCTGTAGAGTTCTCTACCCTT	79200000
DBA03_130103_153753	11211822	DNA	D	10	NM_013629.1-1171s21c1	TRCN0000304574	Phtf1	18685	10090		CDS	CTCTTTGGCAACAGGATTAAA	110400000
DBA03_130103_153753	11211822	DNA	D	11	NM_010851.2-1648s1c1	TRCN0000077233	Myd88	17874	10090		3UTR	CCTTTCACGTTCTCTACCATA	88800000
DBA03_130103_153753	11211822	DNA	D	12	NM_173394.2-1148s1c1	TRCN0000066361	Ticam2	225471	10090	TIR domaincontaining adapter protein|TRIFrelated adapter molecule TRAM|TRIFrelated adaptor molecule|Tollinterleukin I receptor domain (TIR)containing adaptor molecule (TICAM) 2	CDS	GTGTCGCAGAAACAGTTCATT	64800000
DBA03_130103_153753	11211822	DNA	E	1	NM_145636.1-56s1c1	TRCN0000067090	Il27	246779	10090	IL27 p28 subunit|interleukin 30	CDS	TGCTTCTGGTACAAGCTGGTT	141600000
DBA03_130103_153753	11211822	DNA	E	2	NM_001003913.1-1057s1c1	TRCN0000076008	Mars	216443	10090	methionine tRNA ligase|methionyltRNA synthetase	CDS	CGGCATATCGTTCGATACTTT	187200000
DBA03_130103_153753	11211822	DNA	E	3	NM_183208.2-3664s1c1	TRCN0000086016	Zmiz1	328365	10090	retinoic acid induced 17	CDS	CGACCTTCCAAGCAATAGCAA	84000000
DBA03_130103_153753	11211822	DNA	E	4	NM_011487.4-2733s21c1	TRCN0000235842	Stat4	20849	10090		CDS	ACGGTGCAAACGGACACTTTA	100800000
DBA03_130103_153753	11211822	DNA	E	5	NM_133789.1-2557s1c1	TRCN0000075632	Strn4	97387	10090	zinedin	CDS	GCGTGTTCTTGATGTCAGGAA	96000000
DBA03_130103_153753	11211822	DNA	E	6	NM_013629.1-1450s1c1	TRCN0000075416	Phtf1	18685	10090		CDS	GCGTCAAGTGACAATGGTTAT	120000000
DBA03_130103_153753	11211822	DNA	E	7	NM_001029878.1-1481s21c1	TRCN0000253464	Lonrf2	381338	10090		CDS	GACGAATATTAGTCATCATTA	139200000
DBA03_130103_153753	11211822	DNA	E	8	NM_010511.1-417s1c1	TRCN0000067369	Ifngr1	15979	10090	INFg receptor	CDS	GCCAGAGTTAAAGCTAAGGTT	141600000
DBA03_130103_153753	11211822	DNA	E	9	NM_001029878.1-4805s1c1	TRCN0000190488	Lonrf2	381338	10090		3UTR	GCTGACATTATGGAGGCTTTA	105600000
DBA03_130103_153753	11211822	DNA	E	10	pLKO.1-emptyT	TRCN0000208001	EMPTY	-1	EMPTY				88800000
DBA03_130103_153753	11211822	DNA	E	11	NM_172689.3-1476s21c1	TRCN0000378444	Ddx58	230073	10090	DEAD/H box polypeptide RIGI|retinoic acidinducible geneI	CDS	ACTGGAACAGGTCGTTTATAA	182400000
DBA03_130103_153753	11211822	DNA	E	12	NM_011119.3-337s21c1	TRCN0000236756	Pa2g4	18813	10090	ErbB3binding protein 1|proliferationassociated 2G4, 38kD|proliferationassociated protein 1	CDS	CTACCAGCATTTCCGTAAATA	180000000
DBA03_130103_153753	11211822	DNA	F	1	XM_126660.1-1564s1c1	TRCN0000090677	Krt24	75706	10090	ortholog of keratin 24 KRT24	CDS	CAGCAACATTTCTGAAGTGAA	148800000
DBA03_130103_153753	11211822	DNA	F	2	lacZ_1339s1c1	TRCN0000072224	lacZ	-15	CONTROL		CDS	CGCGATCGTAATCACCCGAGT	158400000
DBA03_130103_153753	11211822	DNA	F	3	NM_009201.2-2082s21c1	TRCN0000327609	Slc1a5	20514	10090	solute carrier family 1, member 7	CDS	GCCCGAATTGATCCAGGTGAA	148800000
DBA03_130103_153753	11211822	DNA	F	4	NM_013629.1-724s21c1	TRCN0000304528	Phtf1	18685	10090		CDS	TTAATCAGAGGCTCAACATTT	165600000
DBA03_130103_153753	11211822	DNA	F	5	NM_009125.1-2440s1c1	TRCN0000102277	Atxn2	20239	10090	spinocerebellar ataxia 2 (olivopontocerebellar ataxia 2, autosomal dominant, ataxin 2)|spinocerebellar ataxia 2 homolog	CDS	CGGAAGCAAGTGCTAAGGATA	69600000
DBA03_130103_153753	11211822	DNA	F	6	NM_001003913.1-1564s1c1	TRCN0000076010	Mars	216443	10090	methionine tRNA ligase|methionyltRNA synthetase	CDS	CGTCTGGTTTGATGCTACTAT	88800000
DBA03_130103_153753	11211822	DNA	F	7	NM_145636.1-172s1c1	TRCN0000067092	Il27	246779	10090	IL27 p28 subunit|interleukin 30	CDS	CAGGGCTATGTCCACAGCTTT	103200000
DBA03_130103_153753	11211822	DNA	F	8	NM_007564.5-2758s21c1	TRCN0000238293	Zfp36l1	12192	10090	butyrate response factor 1	3UTR	AGACATTCCGCTCGCAGATTT	235200000
DBA03_130103_153753	11211822	DNA	F	9	NM_009125.1-1858s1c1	TRCN0000102279	Atxn2	20239	10090	spinocerebellar ataxia 2 (olivopontocerebellar ataxia 2, autosomal dominant, ataxin 2)|spinocerebellar ataxia 2 homolog	CDS	CCATGTCTAGTGGCCTAGAAT	100800000
DBA03_130103_153753	11211822	DNA	F	10	NM_013629.1-2679s1c1	TRCN0000075415	Phtf1	18685	10090		CDS	GCTGTCCACAAAGCTGTTAAA	100800000
DBA03_130103_153753	11211822	DNA	F	11	NM_010851.2-831s21c1	TRCN0000301331	Myd88	17874	10090		CDS	GCGACTGATTCCTATTAAATA	172800000
DBA03_130103_153753	11211822	DNA	F	12	NM_011119.3-692s21c1	TRCN0000236752	Pa2g4	18813	10090	ErbB3binding protein 1|proliferationassociated 2G4, 38kD|proliferationassociated protein 1	CDS	TGATGGAGAGAAGACGATTAT	153600000
DBA03_130103_153753	11211822	DNA	G	1	NM_007564.5-334s21c1	TRCN0000238295	Zfp36l1	12192	10090	butyrate response factor 1	CDS	CAGCTTCTCAGCAGCCTTAAG	242400000
DBA03_130103_153753	11211822	DNA	G	2	NM_172946.1-399s1c1	TRCN0000090202	Krt222	268481	10090	RIKEN cDNA 6330509G02	CDS	GATGCTTCTCAACACGAAGAT	115200000
DBA03_130103_153753	11211822	DNA	G	3	NM_011487.4-2785s21c1	TRCN0000235840	Stat4	20849	10090		3UTR	CTTTACCATAGATCACAATTT	268800000
DBA03_130103_153753	11211822	DNA	G	4	NM_009125.1-754s1c1	TRCN0000102276	Atxn2	20239	10090	spinocerebellar ataxia 2 (olivopontocerebellar ataxia 2, autosomal dominant, ataxin 2)|spinocerebellar ataxia 2 homolog	CDS	CGTCAGTTGTTGGATCGAAAT	100800000
DBA03_130103_153753	11211822	DNA	G	5	NM_013629.1-1866s21c1	TRCN0000304527	Phtf1	18685	10090		CDS	TGAGCGAGTTAGTGCGATAAT	148800000
DBA03_130103_153753	11211822	DNA	G	6	NM_183208.2-2119s1c1	TRCN0000086014	Zmiz1	328365	10090	retinoic acid induced 17	CDS	CCAAGATGTCAAACCACCTTT	117600000
DBA03_130103_153753	11211822	DNA	G	7	NM_172946.1-126s1c1	TRCN0000090200	Krt222	268481	10090	RIKEN cDNA 6330509G02	CDS	GCTAGAGGAAGATATAACCAA	153600000
DBA03_130103_153753	11211822	DNA	G	8	NM_001029878.1-802s21c1	TRCN0000253467	Lonrf2	381338	10090		CDS	CTGACTGAAGAGCTGATATTC	148800000
DBA03_130103_153753	11211822	DNA	G	9	promegaLuc_168s1c1	TRCN0000072243	LUCIFERASE	-14	CONTROL		CDS	CTTCGAAATGTCCGTTCGGTT	117600000
DBA03_130103_153753	11211822	DNA	G	10	NM_009201.2-1491s21c1	TRCN0000340674	Slc1a5	20514	10090	solute carrier family 1, member 7	CDS	CTTCATCAGCCTCGGCAAATA	156000000
DBA03_130103_153753	11211822	DNA	G	11	NM_183208.2-2141s1c1	TRCN0000086015	Zmiz1	328365	10090	retinoic acid induced 17	CDS	CCACCTGATATCAAGCCAAAT	93600000
DBA03_130103_153753	11211822	DNA	G	12	promegaLuc_158s1c1	TRCN0000072256	LUCIFERASE	-14	CONTROL		CDS	ACGCTGAGTACTTCGAAATGT	100800000
DBA03_130103_153753	11211822	DNA	H	1	NM_145636.1-459s1c1	TRCN0000067089	Il27	246779	10090	IL27 p28 subunit|interleukin 30	CDS	TGCAGGATTCAAATGTTCAAA	100800000
DBA03_130103_153753	11211822	DNA	H	2	NM_018793.2-564s21c1	TRCN0000236001	Tyk2	54721	10090	tyrosine kinase TYK2	CDS	CCCAAGACATGAACCTCTATT	223200000
DBA03_130103_153753	11211822	DNA	H	3	NM_009201.1-1722s1c1	TRCN0000079259	Slc1a5	20514	10090	solute carrier family 1, member 7	CDS	GCAGTGTTCATCGCACAACTA	124800000
DBA03_130103_153753	11211822	DNA	H	4	NM_011487.1-1077s1c1	TRCN0000081642	Stat4	20849	10090		CDS	CGCTGCAAGAAATGCTTAATA	156000000
DBA03_130103_153753	11211822	DNA	H	5	lacZ_2083s1c1	TRCN0000072225	lacZ	-15	CONTROL		CDS	CTCTGGCTAACGGTACGCGTA	86400000
DBA03_130103_153753	11211822	DNA	H	6	NM_144888.1-1616s1c1	TRCN0000124773	Mavs	228607	10090	IFNbeta promoter stimulator1|mitochondrial antiviral signaling protein|virusinduced signaling adapter	CDS	CCAGTGCTGATCTATTAGGAA	93600000
DBA03_130103_153753	11211822	DNA	H	7	NM_001003913.1-1753s1c1	TRCN0000076011	Mars	216443	10090	methionine tRNA ligase|methionyltRNA synthetase	CDS	GCACATCATTGCTACAGAGTA	74400000
DBA03_130103_153753	11211822	DNA	H	8	NM_001029878.1-189s1c1	TRCN0000201294	Lonrf2	381338	10090		CDS	GAAGGTAATATGTGAGGTGTT	88800000
DBA03_130103_153753	11211822	DNA	H	9	P2tG-nullT	TRCN0000231782	EMPTY	-1	EMPTY				36000000
DBA03_130103_153753	11211822	DNA	H	10	P2tG-nullT	TRCN0000231782	EMPTY	-1	EMPTY				28800000
DBA03_130103_153753	11211822	DNA	H	11	EMPTY	TRCN0000000000	EMPTY	-1	EMPTY				0
DBA03_130103_153753	11211822	DNA	H	12	EMPTY	TRCN0000000000	EMPTY	-1	EMPTY				2400000
DBA04_130104_131639	11212022	DNA	A	1	NM_001083945.1-1444s21c1	TRCN0000255513	Rsph3b	100037282	10090		3UTR	CCAGAGAGCAGCTCAACATCT	316800000
DBA04_130104_131639	11212022	DNA	A	2	NM_177562.4-3658s21c1	TRCN0000341544	Clec16a	74374	10090		3UTR	TGGAGAAGCAAACCTAGATAA	115200000
DBA04_130104_131639	11212022	DNA	A	3	NM_019448.3-349s21c1	TRCN0000362822	Dnmt3l	54427	10090		CDS	TGATCAGGTACGAAGTCAAAG	204000000
DBA04_130104_131639	11212022	DNA	A	4	NM_015811.1-826s21c1	TRCN0000234024	Rgs1	50778	10090		3UTR	CCAATGGAAGGAGATACTATG	240000000
DBA04_130104_131639	11212022	DNA	A	5	XM_125954.4-2044s1c1	TRCN0000023431	Erbb3	13867	10090	avian erythroblastosis oncogene B 3 receptor|glial growth factor receptor|receptor tyrosine kinase|verbb2 erythroblastic leukemia viral oncogene homolog 3	CDS	GCAGAGGTATTAATGAGCAAA	96000000
DBA04_130104_131639	11212022	DNA	A	6	NM_009896.1-285s1c1	TRCN0000067418	Socs1	12703	10090	JAKbinding protein|JAK2binding protein|STATinduced STAT inhibitor 1|cytokine inducible SH2containing protein 1|cytokine inducible SH2containing protein 7	CDS	CGACACTCACTTCCGCACCTT	60000000
DBA04_130104_131639	11212022	DNA	A	7	NM_172689.3-1476s21c1	TRCN0000378444	Ddx58	230073	10090	DEAD/H box polypeptide RIGI|retinoic acidinducible geneI	CDS	ACTGGAACAGGTCGTTTATAA	110400000
DBA04_130104_131639	11212022	DNA	A	8	NM_001033170.4-1379s21c1	TRCN0000283667	Fam83e	73813	10090	hypothetical protein LOC73813	CDS	GAGGGCCAACCACCCATTAAA	98400000
DBA04_130104_131639	11212022	DNA	A	9	NM_001083945.1-596s21c1	TRCN0000255515	Rsph3b	100037282	10090		CDS	GGACATACAAACAGAATTATA	84000000
DBA04_130104_131639	11212022	DNA	A	10	NM_019448.2-1270s1c1	TRCN0000039106	Dnmt3l	54427	10090		CDS	GAAGAGTATCTGCAAGCCCAA	72000000
DBA04_130104_131639	11212022	DNA	A	11	NM_019448.3-576s21c1	TRCN0000362823	Dnmt3l	54427	10090		CDS	TGTACCAGATGCTACTGTTTC	146400000
DBA04_130104_131639	11212022	DNA	A	12	NM_173394.2-1030s1c1	TRCN0000066360	Ticam2	225471	10090	TIR domaincontaining adapter protein|TRIFrelated adapter molecule TRAM|TRIFrelated adaptor molecule|Tollinterleukin I receptor domain (TIR)containing adaptor molecule (TICAM) 2	CDS	GCTGCAAACCATCAATGCCTT	79200000
DBA04_130104_131639	11212022	DNA	B	1	NM_008551.1-1840s21c1	TRCN0000232385	Mapkapk2	17164	10090	MAPKAP kinase 2	3UTR	TAGATCCAGAGCCAGGTAATT	168000000
DBA04_130104_131639	11212022	DNA	B	2	NM_177411.4-508s21c1	TRCN0000305926	Rab5b	19344	10090		CDS	TCGGGCAAAGACATGGGTAAA	252000000
DBA04_130104_131639	11212022	DNA	B	3	pLKO.1-emptyT	TRCN0000208001	EMPTY	-1	EMPTY				206400000
DBA04_130104_131639	11212022	DNA	B	4	NM_008551.1-503s21c1	TRCN0000232382	Mapkapk2	17164	10090	MAPKAP kinase 2	CDS	ACCTGCACTCGATCAACATTG	132000000
DBA04_130104_131639	11212022	DNA	B	5	XM_125954.4-2519s1c1	TRCN0000023433	Erbb3	13867	10090	avian erythroblastosis oncogene B 3 receptor|glial growth factor receptor|receptor tyrosine kinase|verbb2 erythroblastic leukemia viral oncogene homolog 3	CDS	GCTCTCTCCTTGATCATGTAA	129600000
DBA04_130104_131639	11212022	DNA	B	6	EMPTY	TRCN0000000000	EMPTY	-1	EMPTY				0
DBA04_130104_131639	11212022	DNA	B	7	NM_019738.1-420s21c1	TRCN0000376676	Nupr1	56312	10090	p8 protein	3UTR	CTAGGCCTGCTTGATTCTTTC	86400000
DBA04_130104_131639	11212022	DNA	B	8	NM_027911.3-2361s21c1	TRCN0000294636	Raver1	71766	10090		3UTR	TGTCCTTTCTTTGGGTAATAG	232800000
DBA04_130104_131639	11212022	DNA	B	9	NM_001146342.1-678s21c1	TRCN0000339178	Rnls	67795	10090	renalase	CDS	TGATAATAAGAAGCGCAATAT	211200000
DBA04_130104_131639	11212022	DNA	B	10	NM_009896.2-747s21c1	TRCN0000231241	Socs1	12703	10090	JAKbinding protein|JAK2binding protein|STATinduced STAT inhibitor 1|cytokine inducible SH2containing protein 1|cytokine inducible SH2containing protein 7	CDS	TAACCCGGTACTCCGTGACTA	120000000
DBA04_130104_131639	11212022	DNA	B	11	NM_009896.1-554s1c1	TRCN0000067420	Socs1	12703	10090	JAKbinding protein|JAK2binding protein|STATinduced STAT inhibitor 1|cytokine inducible SH2containing protein 1|cytokine inducible SH2containing protein 7	CDS	GCGAGACCTTCGACTGCCTTT	120000000
DBA04_130104_131639	11212022	DNA	B	12	NM_001083945.1-1108s21c1	TRCN0000265653	Rsph3b	100037282	10090		CDS	ATCCAATTGAAAGAGATATTG	96000000
DBA04_130104_131639	11212022	DNA	C	1	NM_027835.1-2911s1c1	TRCN0000103647	Ifih1	71586	10090	melanoma differentiation associated protein5	CDS	GCAAAGCAATACAACGACAAT	343200000
DBA04_130104_131639	11212022	DNA	C	2	NM_008551.1-340s1c1	TRCN0000024329	Mapkapk2	17164	10090	MAPKAP kinase 2	CDS	GATGTCTATGAGAACCTGTAT	189600000
DBA04_130104_131639	11212022	DNA	C	3	EMPTY	TRCN0000000000	EMPTY	-1	EMPTY				12000000
DBA04_130104_131639	11212022	DNA	C	4	NM_019448.3-1077s21c1	TRCN0000362894	Dnmt3l	54427	10090		CDS	CGGCCCTTCTTCTGGATATTC	343200000
DBA04_130104_131639	11212022	DNA	C	5	promegaLuc_158s1c1	TRCN0000072256	LUCIFERASE	-14	CONTROL		CDS	ACGCTGAGTACTTCGAAATGT	69600000
DBA04_130104_131639	11212022	DNA	C	6	NM_177411.2-359s1c1	TRCN0000100621	Rab5b	19344	10090		CDS	CCGTGTGTTTAGATGACACAA	218400000
DBA04_130104_131639	11212022	DNA	C	7	NM_001146342.1-134s21c1	TRCN0000339176	Rnls	67795	10090	renalase	CDS	CTGCCAGCAGTCCTCATAATC	146400000
DBA04_130104_131639	11212022	DNA	C	8	NM_025661.4-744s21c1	TRCN0000311214	Ormdl3	66612	10090	ORM1like 3	3UTR	GCCGACTTGGAGTAGCTTGTA	110400000
DBA04_130104_131639	11212022	DNA	C	9	NM_177411.2-468s1c1	TRCN0000100624	Rab5b	19344	10090		CDS	CGTGGTCTATGATATTACTAA	182400000
DBA04_130104_131639	11212022	DNA	C	10	NM_008551.1-909s1c1	TRCN0000024332	Mapkapk2	17164	10090	MAPKAP kinase 2	CDS	CCAGAGAATGACCATCACAGA	67200000
DBA04_130104_131639	11212022	DNA	C	11	NM_001146342.1-833s21c1	TRCN0000339177	Rnls	67795	10090	renalase	CDS	CTCAGCCAGTTGCTACCATAT	110400000
DBA04_130104_131639	11212022	DNA	C	12	NM_025661.4-445s21c1	TRCN0000304992	Ormdl3	66612	10090	ORM1like 3	CDS	TCTTAACCATCACGCCTATAG	74400000
DBA04_130104_131639	11212022	DNA	D	1	NM_009896.1-441s1c1	TRCN0000067422	Socs1	12703	10090	JAKbinding protein|JAK2binding protein|STATinduced STAT inhibitor 1|cytokine inducible SH2containing protein 1|cytokine inducible SH2containing protein 7	CDS	GCGCGACAGTCGCCAACGGAA	192000000
DBA04_130104_131639	11212022	DNA	D	2	NM_144888.1-1616s1c1	TRCN0000124773	Mavs	228607	10090	IFNbeta promoter stimulator1|mitochondrial antiviral signaling protein|virusinduced signaling adapter	CDS	CCAGTGCTGATCTATTAGGAA	151200000
DBA04_130104_131639	11212022	DNA	D	3	NM_177562.4-2504s21c1	TRCN0000341543	Clec16a	74374	10090		CDS	CTTCGTGTTCTCGGATCATAT	122400000
DBA04_130104_131639	11212022	DNA	D	4	NM_015811.1-602s21c1	TRCN0000219029	Rgs1	50778	10090		CDS	GACCTTCAGGCAAATACTTTA	343200000
DBA04_130104_131639	11212022	DNA	D	5	NM_010851.2-1648s1c1	TRCN0000077233	Myd88	17874	10090		3UTR	CCTTTCACGTTCTCTACCATA	93600000
DBA04_130104_131639	11212022	DNA	D	6	NM_025661.4-578s21c1	TRCN0000308349	Ormdl3	66612	10090	ORM1like 3	CDS	CCGGATCTTTGGAATCAATAA	110400000
DBA04_130104_131639	11212022	DNA	D	7	NM_015811.1-1069s1c1	TRCN0000037139	Rgs1	50778	10090		3UTR	CGCAAATAACAGTTGCTATTA	110400000
DBA04_130104_131639	11212022	DNA	D	8	NM_177562.3-581s1c1	TRCN0000195826	Clec16a	74374	10090		CDS	CGAGGAGATCATGGCGTATTA	76800000
DBA04_130104_131639	11212022	DNA	D	9	NM_027911.2-1556s1c1	TRCN0000123766	Raver1	71766	10090		CDS	CTGAATCTACACAGCCTGCTT	88800000
DBA04_130104_131639	11212022	DNA	D	10	NM_009896.1-732s1c1	TRCN0000067421	Socs1	12703	10090	JAKbinding protein|JAK2binding protein|STATinduced STAT inhibitor 1|cytokine inducible SH2containing protein 1|cytokine inducible SH2containing protein 7	CDS	CCGTGACTACCTGAGTTCCTT	91200000
DBA04_130104_131639	11212022	DNA	D	11	NM_019448.3-625s21c1	TRCN0000362891	Dnmt3l	54427	10090		CDS	GGACCTCAGAGAGGATCAATG	115200000
DBA04_130104_131639	11212022	DNA	D	12	NM_025661.1-294s1c1	TRCN0000126202	Ormdl3	66612	10090	ORM1like 3	CDS	CCTCACCAACCTTATCCACAA	52800000
DBA04_130104_131639	11212022	DNA	E	1	XM_125954.4-2981s1c1	TRCN0000023432	Erbb3	13867	10090	avian erythroblastosis oncogene B 3 receptor|glial growth factor receptor|receptor tyrosine kinase|verbb2 erythroblastic leukemia viral oncogene homolog 3	CDS	GTTGGATGATTGACGAGAATA	182400000
DBA04_130104_131639	11212022	DNA	E	2	NM_177411.4-675s21c1	TRCN0000305924	Rab5b	19344	10090		CDS	AGACTGCTATGAACGTGAATG	343200000
DBA04_130104_131639	11212022	DNA	E	3	NM_177562.4-503s21c1	TRCN0000341541	Clec16a	74374	10090		CDS	CCACGAGACATCGCTCTATTA	158400000
DBA04_130104_131639	11212022	DNA	E	4	NM_001146342.1-511s21c1	TRCN0000339114	Rnls	67795	10090	renalase	CDS	GGTGACATTGTGAACTTAATT	228000000
DBA04_130104_131639	11212022	DNA	E	5	NM_019738.1-239s1c1	TRCN0000077275	Nupr1	56312	10090	p8 protein	CDS	CCAAGTTCCAGAACTCTGAAA	112800000
DBA04_130104_131639	11212022	DNA	E	6	NM_177411.4-1766s21c1	TRCN0000325390	Rab5b	19344	10090		3UTR	GCACTTTAATTGATGGTAGTT	283200000
DBA04_130104_131639	11212022	DNA	E	7	lacZ_2083s1c1	TRCN0000072225	lacZ	-15	CONTROL		CDS	CTCTGGCTAACGGTACGCGTA	117600000
DBA04_130104_131639	11212022	DNA	E	8	NM_019738.1-98s21c1	TRCN0000365848	Nupr1	56312	10090	p8 protein	CDS	ATGGAATCCTGGATGAATATG	117600000
DBA04_130104_131639	11212022	DNA	E	9	NM_015811.1-202s21c1	TRCN0000234022	Rgs1	50778	10090		CDS	CAAGTCCAAAGACATACTTTC	175200000
DBA04_130104_131639	11212022	DNA	E	10	NM_177411.4-544s21c1	TRCN0000311442	Rab5b	19344	10090		CDS	AGCCAGCCCTAGCATTGTTAT	96000000
DBA04_130104_131639	11212022	DNA	E	11	NM_019738.1-380s21c1	TRCN0000374024	Nupr1	56312	10090	p8 protein	3UTR	GATACAGGACCTTGGAGAAAT	60000000
DBA04_130104_131639	11212022	DNA	E	12	NM_001083945.1-397s21c1	TRCN0000255512	Rsph3b	100037282	10090		CDS	GTTACGGGAACATCATGTATG	93600000
DBA04_130104_131639	11212022	DNA	F	1	NM_015811.1-343s21c1	TRCN0000234023	Rgs1	50778	10090		CDS	GTTGGCTTGTGAGGACTATAA	343200000
DBA04_130104_131639	11212022	DNA	F	2	NM_019738.1-177s21c1	TRCN0000374023	Nupr1	56312	10090	p8 protein	CDS	GAGAGAAGCTGCTGCCAATAC	158400000
DBA04_130104_131639	11212022	DNA	F	3	promegaLuc_160s1c1	TRCN0000072264	LUCIFERASE	-14	CONTROL		CDS	GCTGAGTACTTCGAAATGTCC	124800000
DBA04_130104_131639	11212022	DNA	F	4	NM_019448.2-844s1c1	TRCN0000039108	Dnmt3l	54427	10090		CDS	GTACTAAAGAGTTTGGGCTTT	280800000
DBA04_130104_131639	11212022	DNA	F	5	NM_008338.2-255s1c1	TRCN0000067424	Ifngr2	15980	10090		CDS	CCAGGTGGAATATAGCTTCAT	204000000
DBA04_130104_131639	11212022	DNA	F	6	NM_009896.1-709s1c1	TRCN0000067419	Socs1	12703	10090	JAKbinding protein|JAK2binding protein|STATinduced STAT inhibitor 1|cytokine inducible SH2containing protein 1|cytokine inducible SH2containing protein 7	CDS	CGCATCCCTCTTAACCCGGTA	292800000
DBA04_130104_131639	11212022	DNA	F	7	NM_027911.3-436s21c1	TRCN0000294698	Raver1	71766	10090		CDS	GTCTGACACAGGCACAATTTG	177600000
DBA04_130104_131639	11212022	DNA	F	8	NM_177562.4-721s21c1	TRCN0000352573	Clec16a	74374	10090		CDS	CCGAAAGCATGGTTCGAATTG	182400000
DBA04_130104_131639	11212022	DNA	F	9	NM_001083945.1-298s21c1	TRCN0000255514	Rsph3b	100037282	10090		CDS	CCTCAGGCCTCTACACCTATT	213600000
DBA04_130104_131639	11212022	DNA	F	10	NM_010511.1-417s1c1	TRCN0000067369	Ifngr1	15979	10090	INFg receptor	CDS	GCCAGAGTTAAAGCTAAGGTT	110400000
DBA04_130104_131639	11212022	DNA	F	11	NM_001033170.4-1180s21c1	TRCN0000268305	Fam83e	73813	10090	hypothetical protein LOC73813	CDS	TGCTGAAGACTGGCTAGTACC	100800000
DBA04_130104_131639	11212022	DNA	F	12	NM_025661.1-895s1c1	TRCN0000126199	Ormdl3	66612	10090	ORM1like 3	3UTR	CCTGAGAAATTGGGACAGGAA	64800000
DBA04_130104_131639	11212022	DNA	G	1	promegaLuc_168s1c1	TRCN0000072243	LUCIFERASE	-14	CONTROL		CDS	CTTCGAAATGTCCGTTCGGTT	160800000
DBA04_130104_131639	11212022	DNA	G	2	NM_173394.2-1148s1c1	TRCN0000066361	Ticam2	225471	10090	TIR domaincontaining adapter protein|TRIFrelated adapter molecule TRAM|TRIFrelated adaptor molecule|Tollinterleukin I receptor domain (TIR)containing adaptor molecule (TICAM) 2	CDS	GTGTCGCAGAAACAGTTCATT	151200000
DBA04_130104_131639	11212022	DNA	G	3	NM_010851.2-831s21c1	TRCN0000301331	Myd88	17874	10090		CDS	GCGACTGATTCCTATTAAATA	300000000
DBA04_130104_131639	11212022	DNA	G	4	NM_001033170.4-1594s21c1	TRCN0000268366	Fam83e	73813	10090	hypothetical protein LOC73813	CDS	GACCACTGAGAACCTGGATAT	194400000
DBA04_130104_131639	11212022	DNA	G	5	NM_001146342.1-777s21c1	TRCN0000339113	Rnls	67795	10090	renalase	CDS	GGCGGATGTGCAGAAGTTAAT	177600000
DBA04_130104_131639	11212022	DNA	G	6	NM_177562.3-2785s1c1	TRCN0000184817	Clec16a	74374	10090		CDS	CCCAGTGCATAAACCAGCATA	112800000
DBA04_130104_131639	11212022	DNA	G	7	NM_008551.1-793s1c1	TRCN0000024330	Mapkapk2	17164	10090	MAPKAP kinase 2	CDS	CCGGGCATGAAGACTCGTATT	139200000
DBA04_130104_131639	11212022	DNA	G	8	NM_027911.2-520s1c1	TRCN0000123765	Raver1	71766	10090		CDS	CCACTCTAAAGGATATGGCTT	115200000
DBA04_130104_131639	11212022	DNA	G	9	NM_019738.1-64s21c1	TRCN0000365921	Nupr1	56312	10090	p8 protein	CDS	CCTTCCCAGCAACCTCTAAAC	79200000
DBA04_130104_131639	11212022	DNA	G	10	NM_001033170.4-2634s21c1	TRCN0000268306	Fam83e	73813	10090	hypothetical protein LOC73813	3UTR	TGCCTCACCATGTACTATATA	158400000
DBA04_130104_131639	11212022	DNA	G	11	NM_008551.1-633s21c1	TRCN0000232383	Mapkapk2	17164	10090	MAPKAP kinase 2	CDS	TTTGACCACTCCGTGTTATAC	254400000
DBA04_130104_131639	11212022	DNA	G	12	NM_027911.2-1332s1c1	TRCN0000123767	Raver1	71766	10090		CDS	CACAACCCTTACTACCACCAT	43200000
DBA04_130104_131639	11212022	DNA	H	1	NM_015811.1-560s1c1	TRCN0000037140	Rgs1	50778	10090		CDS	CCCAGGTTCCTGAAATCAAAT	343200000
DBA04_130104_131639	11212022	DNA	H	2	XM_125954.4-1504s1c1	TRCN0000023429	Erbb3	13867	10090	avian erythroblastosis oncogene B 3 receptor|glial growth factor receptor|receptor tyrosine kinase|verbb2 erythroblastic leukemia viral oncogene homolog 3	CDS	CGTGTCTACATAAGTGCCAAT	324000000
DBA04_130104_131639	11212022	DNA	H	3	NM_001033170.4-1952s21c1	TRCN0000268307	Fam83e	73813	10090	hypothetical protein LOC73813	CDS	TTGCTGTCTGATGGGCCTTTG	146400000
DBA04_130104_131639	11212022	DNA	H	4	lacZ_1339s1c1	TRCN0000072224	lacZ	-15	CONTROL		CDS	CGCGATCGTAATCACCCGAGT	194400000
DBA04_130104_131639	11212022	DNA	H	5	NM_027911.2-1699s1c1	TRCN0000123768	Raver1	71766	10090		CDS	TGGCAACAAAGCCTTCCAAAT	103200000
DBA04_130104_131639	11212022	DNA	H	6	NM_025661.1-494s1c1	TRCN0000126203	Ormdl3	66612	10090	ORM1like 3	CDS	CCAAGTATGACCAAGTCCATT	117600000
DBA04_130104_131639	11212022	DNA	H	7	NM_008338.2-438s1c1	TRCN0000067426	Ifngr2	15980	10090		CDS	GCTGGAGCCATTTCAACACTA	103200000
DBA04_130104_131639	11212022	DNA	H	8	XM_125954.4-738s1c1	TRCN0000023430	Erbb3	13867	10090	avian erythroblastosis oncogene B 3 receptor|glial growth factor receptor|receptor tyrosine kinase|verbb2 erythroblastic leukemia viral oncogene homolog 3	CDS	CCAGATATTGACCAAGACCAT	108000000
DBA04_130104_131639	11212022	DNA	H	9	P2tG-nullT	TRCN0000231782	EMPTY	-1	EMPTY				24000000
DBA04_130104_131639	11212022	DNA	H	10	P2tG-nullT	TRCN0000231782	EMPTY	-1	EMPTY				67200000
DBA04_130104_131639	11212022	DNA	H	11	EMPTY	TRCN0000000000	EMPTY	-1	EMPTY				2400000
DBA04_130104_131639	11212022	DNA	H	12	EMPTY	TRCN0000000000	EMPTY	-1	EMPTY				7200000
DBA05_130107_085324	11212422	DNA	A	1	promegaLuc_168s1c1	TRCN0000072243	LUCIFERASE	-14	CONTROL		CDS	CTTCGAAATGTCCGTTCGGTT	127200000
DBA05_130107_085324	11212422	DNA	A	2	NM_020011.4-2734s21c1	TRCN0000361748	Sphk2	56632	10090		3UTR	GCAAGGCTTCTTCAGCTTATT	134400000
DBA05_130107_085324	11212422	DNA	A	3	NM_008826.2-2229s1c1	TRCN0000012539	Pfkl	18641	10090		CDS	CCGGTCACAGAACTCAAGAAA	81600000
DBA05_130107_085324	11212422	DNA	A	4	NM_018860.3-179s21c1	TRCN0000329216	Rpl41	67945	10090		3UTR	GACAAGCTATCGGACTGTGTG	134400000
DBA05_130107_085324	11212422	DNA	A	5	NM_001003817.1-3827s21c1	TRCN0000218073	Erbb2	13866	10090	Neu oncogene|avian erythroblastosis oncogene B 2|verbb2 erythroblastic leukemia viral oncogene homolog 2, neuro/glioblastoma derived oncogene homolog	CDS	AGCCTTTGACAACCTCTATTA	91200000
DBA05_130107_085324	11212422	DNA	A	6	NM_008447.3-381s21c1	TRCN0000415955	Kif5a	16572	10090		CDS	GTGCCATGCAGATCGTCAAAG	2400000
DBA05_130107_085324	11212422	DNA	A	7	NM_008447.3-212s21c1	TRCN0000415243	Kif5a	16572	10090		CDS	ATCAAGGTGCTTTGCCGATTT	108000000
DBA05_130107_085324	11212422	DNA	A	8	NM_020011.4-2519s21c1	TRCN0000297094	Sphk2	56632	10090		CDS	ACAAGCCTGAACGAGCCTAAA	43200000
DBA05_130107_085324	11212422	DNA	A	9	NM_009397.2-283s1c1	TRCN0000030968	Tnfaip3	21929	10090	tumor necrosis factor induced protein 3|zinc finger protein A20	CDS	CTGTGAAGATACGAGAGAGAA	57600000
DBA05_130107_085324	11212422	DNA	A	10	NM_008826.4-661s21c1	TRCN0000360432	Pfkl	18641	10090		CDS	ACCGCATTATGGAGGTCATTG	112800000
DBA05_130107_085324	11212422	DNA	A	11	NM_009077.1-164s1c1	TRCN0000104509	Rpl18	19899	10090		CDS	TGTGCTGAAGAGGTTGTTCAT	69600000
DBA05_130107_085324	11212422	DNA	A	12	XM_149357.1-441s1c1	TRCN0000009728	Bcl2l15	229672	10090		CDS	GCTGGAAGCTTCTGCCAATAA	64800000
DBA05_130107_085324	11212422	DNA	B	1	lacZ_1339s1c1	TRCN0000072224	lacZ	-15	CONTROL		CDS	CGCGATCGTAATCACCCGAGT	122400000
DBA05_130107_085324	11212422	DNA	B	2	XM_109715.3-2153s1c1	TRCN0000023386	Erbb2	13866	10090	Neu oncogene|avian erythroblastosis oncogene B 2|verbb2 erythroblastic leukemia viral oncogene homolog 2, neuro/glioblastoma derived oncogene homolog	CDS	CGTCCTGTTGTTCCTGATCAT	144000000
DBA05_130107_085324	11212422	DNA	B	3	NM_008826.2-1001s1c1	TRCN0000012540	Pfkl	18641	10090		CDS	CCTGAGTAGCAAGATGGGTAT	81600000
DBA05_130107_085324	11212422	DNA	B	4	NM_008447.2-2573s1c1	TRCN0000090432	Kif5a	16572	10090		CDS	CTTCGCAAGCTGTTCGTTCAA	175200000
DBA05_130107_085324	11212422	DNA	B	5	NM_008338.2-255s1c1	TRCN0000067424	Ifngr2	15980	10090		CDS	CCAGGTGGAATATAGCTTCAT	88800000
DBA05_130107_085324	11212422	DNA	B	6	NM_144888.1-1616s1c1	TRCN0000124773	Mavs	228607	10090	IFNbeta promoter stimulator1|mitochondrial antiviral signaling protein|virusinduced signaling adapter	CDS	CCAGTGCTGATCTATTAGGAA	55200000
DBA05_130107_085324	11212422	DNA	B	7	NM_010380.2-1165s1c1	TRCN0000113991	H2-D1	14964	10090	H2D cell surface glycoprotein|H2DC1beta transplantation antigen protein|MHC H2Dq alphachain|MHC class I H2Dp|MHC class I H2 antigen|MHC class I heavy chain maturation peptide H2D(d)|Q5k protein|alpha 1, 2, and 3 domains|cell surface antigen|class I major	3UTR	CCCTCAGTTCTCTTTAGTCAA	88800000
DBA05_130107_085324	11212422	DNA	B	8	NM_028331.2-1806s1c1	TRCN0000189563	C1qtnf6	72709	10090		3UTR	CCTGGGTTTATGAAGGTGCTT	151200000
DBA05_130107_085324	11212422	DNA	B	9	NM_018860.3-203s21c1	TRCN0000329142	Rpl41	67945	10090		3UTR	CCATCGGTAATGAGTCTCAGT	4800000
DBA05_130107_085324	11212422	DNA	B	10	NM_009646.1-581s1c1	TRCN0000112208	Aire	11634	10090	autoimmune regulator AIRE1a	CDS	ACCTTCCTCTTGGAAACGGAA	187200000
DBA05_130107_085324	11212422	DNA	B	11	NM_028331.2-196s1c1	TRCN0000189901	C1qtnf6	72709	10090		CDS	GACCTGATGTCCTCTGATGAT	105600000
DBA05_130107_085324	11212422	DNA	B	12	NM_009077.2-258s21c1	TRCN0000318246	Rpl18	19899	10090		CDS	CCGCATGATCCGAAAGATGAA	31200000
DBA05_130107_085324	11212422	DNA	C	1	NM_009077.1-461s1c1	TRCN0000104505	Rpl18	19899	10090		CDS	GCGAGATGTGTTCCCACATTT	86400000
DBA05_130107_085324	11212422	DNA	C	2	NM_008447.3-580s21c1	TRCN0000419034	Kif5a	16572	10090		CDS	GGTATCTTACTTCGAGATTTA	105600000
DBA05_130107_085324	11212422	DNA	C	3	NM_010382.2-413s21c1	TRCN0000306530	H2-Eb1	14969	10090	IE beta MHC class II|IE betachain|MHC Ebetaf|MHC H2IEbeta cell surface glycoprotein|MHC II H2IEbeta|MHC class II E beta|MHC class II IEb|MHC class II antigen|MHC class II protein|cell surface glycoprotein|major histocompatibility complex H2E beta chain|ma	CDS	ACTATGAGATCTCGGATAAAT	4800000
DBA05_130107_085324	11212422	DNA	C	4	NM_008447.3-2746s21c1	TRCN0000423415	Kif5a	16572	10090		CDS	GCGTTGTGAGCTTCCTAAATT	139200000
DBA05_130107_085324	11212422	DNA	C	5	NM_009646.1-1632s1c1	TRCN0000112209	Aire	11634	10090	autoimmune regulator AIRE1a	CDS	TGAGCACTCATTTGACGGCAT	43200000
DBA05_130107_085324	11212422	DNA	C	6	XM_149357.1-600s1c1	TRCN0000009726	Bcl2l15	229672	10090		CDS	TCTTGAATATGTGGTCCGTAA	148800000
DBA05_130107_085324	11212422	DNA	C	7	NM_028331.2-124s1c1	TRCN0000190028	C1qtnf6	72709	10090		CDS	GAGGAGACTACCTTTGGAGAA	98400000
DBA05_130107_085324	11212422	DNA	C	8	NM_009077.1-138s1c1	TRCN0000104508	Rpl18	19899	10090		CDS	CGGACCAACTCCACCTTCAAT	201600000
DBA05_130107_085324	11212422	DNA	C	9	NM_001034908.1-1156s1c1	TRCN0000200926	H2-D1	14964	10090	H2D cell surface glycoprotein|H2DC1beta transplantation antigen protein|MHC H2Dq alphachain|MHC class I H2Dp|MHC class I H2 antigen|MHC class I heavy chain maturation peptide H2D(d)|Q5k protein|alpha 1, 2, and 3 domains|cell surface antigen|class I major	3UTR	CCCTCAGTTCTCTTTACACAA	88800000
DBA05_130107_085324	11212422	DNA	C	10	NM_020011.4-2295s21c1	TRCN0000274707	Sphk2	56632	10090		CDS	CGGGCTGCACTTCTACGCATT	100800000
DBA05_130107_085324	11212422	DNA	C	11	NM_008447.3-2843s21c1	TRCN0000428258	Kif5a	16572	10090		CDS	ATGAAGGACAAGCGTAGATAC	79200000
DBA05_130107_085324	11212422	DNA	C	12	NM_001142959.1-446s21c1	TRCN0000294519	Bcl2l15	229672	10090		CDS	TGCACTCAGGATCCTACTTTA	50400000
DBA05_130107_085324	11212422	DNA	D	1	NM_001142959.1-582s21c1	TRCN0000294585	Bcl2l15	229672	10090		CDS	ACACAGCCATCCGCGAGTTTA	182400000
DBA05_130107_085324	11212422	DNA	D	2	NM_018860.2-81s1c1	TRCN0000179263	Rpl41	67945	10090		CDS	GAAGCGCAAGAGAAGAAAGAT	100800000
DBA05_130107_085324	11212422	DNA	D	3	NM_010382.1-334s1c1	TRCN0000067500	H2-Eb1	14969	10090	IE beta MHC class II|IE betachain|MHC Ebetaf|MHC H2IEbeta cell surface glycoprotein|MHC II H2IEbeta|MHC class II E beta|MHC class II IEb|MHC class II antigen|MHC class II protein|cell surface glycoprotein|major histocompatibility complex H2E beta chain|ma	CDS	CACAACTATGAGATCTTCGAT	62400000
DBA05_130107_085324	11212422	DNA	D	4	NM_010380.3-207s21c1	TRCN0000374453	H2-D1	14964	10090	H2D cell surface glycoprotein|H2DC1beta transplantation antigen protein|MHC H2Dq alphachain|MHC class I H2Dp|MHC class I H2 antigen|MHC class I heavy chain maturation peptide H2D(d)|Q5k protein|alpha 1, 2, and 3 domains|cell surface antigen|class I major	CDS	GACGCGGAGAATCCGAGATAT	93600000
DBA05_130107_085324	11212422	DNA	D	5	NM_173394.2-1148s1c1	TRCN0000066361	Ticam2	225471	10090	TIR domaincontaining adapter protein|TRIFrelated adapter molecule TRAM|TRIFrelated adaptor molecule|Tollinterleukin I receptor domain (TIR)containing adaptor molecule (TICAM) 2	CDS	GTGTCGCAGAAACAGTTCATT	52800000
DBA05_130107_085324	11212422	DNA	D	6	NM_010382.2-660s21c1	TRCN0000327143	H2-Eb1	14969	10090	IE beta MHC class II|IE betachain|MHC Ebetaf|MHC H2IEbeta cell surface glycoprotein|MHC II H2IEbeta|MHC class II E beta|MHC class II IEb|MHC class II antigen|MHC class II protein|cell surface glycoprotein|major histocompatibility complex H2E beta chain|ma	CDS	TCCTCAGAGTGGAGAGGTTTA	110400000
DBA05_130107_085324	11212422	DNA	D	7	NM_001003817.1-4457s21c1	TRCN0000234104	Erbb2	13866	10090	Neu oncogene|avian erythroblastosis oncogene B 2|verbb2 erythroblastic leukemia viral oncogene homolog 2, neuro/glioblastoma derived oncogene homolog	3UTR	GTGGGAGAGTGGGTGTTATAT	124800000
DBA05_130107_085324	11212422	DNA	D	8	NM_018860.3-101s21c1	TRCN0000329146	Rpl41	67945	10090		CDS	TGAGGCAGAGGTCCAAGTAAG	124800000
DBA05_130107_085324	11212422	DNA	D	9	NM_010380.3-1079s21c1	TRCN0000366105	H2-D1	14964	10090	H2D cell surface glycoprotein|H2DC1beta transplantation antigen protein|MHC H2Dq alphachain|MHC class I H2Dp|MHC class I H2 antigen|MHC class I heavy chain maturation peptide H2D(d)|Q5k protein|alpha 1, 2, and 3 domains|cell surface antigen|class I major	CDS	TGAAATGTCTCTCCGAGATTG	96000000
DBA05_130107_085324	11212422	DNA	D	10	pLKO.1-emptyT	TRCN0000208001	EMPTY	-1	EMPTY				12000000
DBA05_130107_085324	11212422	DNA	D	11	NM_177823.2-1196s1c1	TRCN0000099127	Ubash3a	328795	10090		CDS	CCGCTATCATCCTGTGGAATT	93600000
DBA05_130107_085324	11212422	DNA	D	12	NM_018860.4-271s21c1	TRCN0000345610	Rpl41	67945	10090		3UTR	TCAGTAGACCTGGAACGTCAC	184800000
DBA05_130107_085324	11212422	DNA	E	1	NM_010851.2-831s21c1	TRCN0000301331	Myd88	17874	10090		CDS	GCGACTGATTCCTATTAAATA	48000000
DBA05_130107_085324	11212422	DNA	E	2	NM_177823.2-1462s1c1	TRCN0000099126	Ubash3a	328795	10090		CDS	CCTTGATTATAGGCCAGCATT	79200000
DBA05_130107_085324	11212422	DNA	E	3	NM_009397.2-1366s21c1	TRCN0000362922	Tnfaip3	21929	10090	tumor necrosis factor induced protein 3|zinc finger protein A20	CDS	AGCTATCACTCATGGATATAA	254400000
DBA05_130107_085324	11212422	DNA	E	4	NM_009397.2-2056s1c1	TRCN0000030964	Tnfaip3	21929	10090	tumor necrosis factor induced protein 3|zinc finger protein A20	CDS	GCACTCTATGTTTCATCGAAT	158400000
DBA05_130107_085324	11212422	DNA	E	5	NM_172689.3-1476s21c1	TRCN0000378444	Ddx58	230073	10090	DEAD/H box polypeptide RIGI|retinoic acidinducible geneI	CDS	ACTGGAACAGGTCGTTTATAA	112800000
DBA05_130107_085324	11212422	DNA	E	6	NM_008826.4-2181s21c1	TRCN0000360433	Pfkl	18641	10090		CDS	CTACGTGATGTCTACCGTAAA	105600000
DBA05_130107_085324	11212422	DNA	E	7	NM_001003817.1-2176s21c1	TRCN0000234102	Erbb2	13866	10090	Neu oncogene|avian erythroblastosis oncogene B 2|verbb2 erythroblastic leukemia viral oncogene homolog 2, neuro/glioblastoma derived oncogene homolog	CDS	TGATCATAGTGGTGGTCATTG	160800000
DBA05_130107_085324	11212422	DNA	E	8	NM_009646.1-1691s1c1	TRCN0000112207	Aire	11634	10090	autoimmune regulator AIRE1a	CDS	CCGAGACACCACCCTTCTCTT	7200000
DBA05_130107_085324	11212422	DNA	E	9	NM_001003817.1-1394s21c1	TRCN0000234101	Erbb2	13866	10090	Neu oncogene|avian erythroblastosis oncogene B 2|verbb2 erythroblastic leukemia viral oncogene homolog 2, neuro/glioblastoma derived oncogene homolog	CDS	GGAGATCACAGGTTACCTATA	86400000
DBA05_130107_085324	11212422	DNA	E	10	NM_010382.2-1193s21c1	TRCN0000306529	H2-Eb1	14969	10090	IE beta MHC class II|IE betachain|MHC Ebetaf|MHC H2IEbeta cell surface glycoprotein|MHC II H2IEbeta|MHC class II E beta|MHC class II IEb|MHC class II antigen|MHC class II protein|cell surface glycoprotein|major histocompatibility complex H2E beta chain|ma	3UTR	TCATCTGCTTCATAGAGTTTC	141600000
DBA05_130107_085324	11212422	DNA	E	11	NM_008826.2-278s1c1	TRCN0000012541	Pfkl	18641	10090		CDS	GCTCAGCGTTTCCAATATCAT	153600000
DBA05_130107_085324	11212422	DNA	E	12	NM_008338.2-438s1c1	TRCN0000067426	Ifngr2	15980	10090		CDS	GCTGGAGCCATTTCAACACTA	192000000
DBA05_130107_085324	11212422	DNA	F	1	NM_010851.2-1648s1c1	TRCN0000077233	Myd88	17874	10090		3UTR	CCTTTCACGTTCTCTACCATA	192000000
DBA05_130107_085324	11212422	DNA	F	2	EMPTY	TRCN0000000000	EMPTY	-1	EMPTY				208800000
DBA05_130107_085324	11212422	DNA	F	3	NM_009397.2-1698s21c1	TRCN0000362850	Tnfaip3	21929	10090	tumor necrosis factor induced protein 3|zinc finger protein A20	CDS	TGCCACGCCCAGCAGATTAAT	151200000
DBA05_130107_085324	11212422	DNA	F	4	NM_027835.1-2911s1c1	TRCN0000103647	Ifih1	71586	10090	melanoma differentiation associated protein5	CDS	GCAAAGCAATACAACGACAAT	172800000
DBA05_130107_085324	11212422	DNA	F	5	EMPTY	TRCN0000000000	EMPTY	-1	EMPTY				108000000
DBA05_130107_085324	11212422	DNA	F	6	XM_149357.1-267s1c1	TRCN0000009727	Bcl2l15	229672	10090		CDS	GCAAACAGAATGCATCGTGAA	192000000
DBA05_130107_085324	11212422	DNA	F	7	NM_009077.1-282s1c1	TRCN0000104507	Rpl18	19899	10090		CDS	GTCACAGATGATGTGCGGATT	112800000
DBA05_130107_085324	11212422	DNA	F	8	NM_010380.3-540s21c1	TRCN0000374451	H2-D1	14964	10090	H2D cell surface glycoprotein|H2DC1beta transplantation antigen protein|MHC H2Dq alphachain|MHC class I H2Dp|MHC class I H2 antigen|MHC class I heavy chain maturation peptide H2D(d)|Q5k protein|alpha 1, 2, and 3 domains|cell surface antigen|class I major	CDS	AGTGGTGCTGCAGAGCATTAC	115200000
DBA05_130107_085324	11212422	DNA	F	9	NM_009397.2-331s21c1	TRCN0000378470	Tnfaip3	21929	10090	tumor necrosis factor induced protein 3|zinc finger protein A20	CDS	ATGGGATCATCTATCACTTTA	230400000
DBA05_130107_085324	11212422	DNA	F	10	NM_009646.1-776s1c1	TRCN0000112206	Aire	11634	10090	autoimmune regulator AIRE1a	CDS	CCAGTGGCAATTTGAAGAACA	108000000
DBA05_130107_085324	11212422	DNA	F	11	lacZ_2083s1c1	TRCN0000072225	lacZ	-15	CONTROL		CDS	CTCTGGCTAACGGTACGCGTA	204000000
DBA05_130107_085324	11212422	DNA	F	12	NM_010382.1-763s1c1	TRCN0000067498	H2-Eb1	14969	10090	IE beta MHC class II|IE betachain|MHC Ebetaf|MHC H2IEbeta cell surface glycoprotein|MHC II H2IEbeta|MHC class II E beta|MHC class II IEb|MHC class II antigen|MHC class II protein|cell surface glycoprotein|major histocompatibility complex H2E beta chain|ma	CDS	CAGAAAGGACAGTCTGGACTT	304800000
DBA05_130107_085324	11212422	DNA	G	1	NM_009646.1-1776s1c1	TRCN0000112205	Aire	11634	10090	autoimmune regulator AIRE1a	3UTR	CATCGGATGAGGCACTCTGTT	112800000
DBA05_130107_085324	11212422	DNA	G	2	NM_010511.1-417s1c1	TRCN0000067369	Ifngr1	15979	10090	INFg receptor	CDS	GCCAGAGTTAAAGCTAAGGTT	7200000
DBA05_130107_085324	11212422	DNA	G	3	EMPTY	TRCN0000000000	EMPTY	-1	EMPTY				216000000
DBA05_130107_085324	11212422	DNA	G	4	promegaLuc_160s1c1	TRCN0000072264	LUCIFERASE	-14	CONTROL		CDS	GCTGAGTACTTCGAAATGTCC	141600000
DBA05_130107_085324	11212422	DNA	G	5	NM_020011.3-2438s1c1	TRCN0000024631	Sphk2	56632	10090		CDS	GTTAGTGGAGTATGGGCCAAT	45600000
DBA05_130107_085324	11212422	DNA	G	6	NM_001003817.1-2218s21c1	TRCN0000234103	Erbb2	13866	10090	Neu oncogene|avian erythroblastosis oncogene B 2|verbb2 erythroblastic leukemia viral oncogene homolog 2, neuro/glioblastoma derived oncogene homolog	CDS	GACAGAAGATCCGGAAGTATA	120000000
DBA05_130107_085324	11212422	DNA	G	7	NM_018860.3-192s21c1	TRCN0000329144	Rpl41	67945	10090		3UTR	ACTGTGTGCTGCCATCGGTAA	120000000
DBA05_130107_085324	11212422	DNA	G	8	NM_177823.2-971s1c1	TRCN0000099128	Ubash3a	328795	10090		CDS	CCGTCAATGTCAAAGAGTGTT	206400000
DBA05_130107_085324	11212422	DNA	G	9	promegaLuc_158s1c1	TRCN0000072256	LUCIFERASE	-14	CONTROL		CDS	ACGCTGAGTACTTCGAAATGT	151200000
DBA05_130107_085324	11212422	DNA	G	10	NM_008826.2-1707s1c1	TRCN0000012542	Pfkl	18641	10090		CDS	GCTGCAATGGAGAGTTGTGAT	175200000
DBA05_130107_085324	11212422	DNA	G	11	NM_177823.2-1445s1c1	TRCN0000099129	Ubash3a	328795	10090		CDS	GCAAACTTCAATGTTGACCTT	76800000
DBA05_130107_085324	11212422	DNA	G	12	NM_020011.4-2570s21c1	TRCN0000274708	Sphk2	56632	10090		3UTR	ATAGGCTAAGATCTATCATTT	148800000
DBA05_130107_085324	11212422	DNA	H	1	NM_009397.2-800s1c1	TRCN0000030967	Tnfaip3	21929	10090	tumor necrosis factor induced protein 3|zinc finger protein A20	CDS	CCTGGAAGAAATCCACATATT	216000000
DBA05_130107_085324	11212422	DNA	H	2	NM_020011.3-1118s1c1	TRCN0000024632	Sphk2	56632	10090		CDS	GCTCATATTGGTCAATCCCTT	105600000
DBA05_130107_085324	11212422	DNA	H	3	XM_149357.1-362s1c1	TRCN0000009725	Bcl2l15	229672	10090		CDS	GCTCAGGAGAGGATTACTCTT	144000000
DBA05_130107_085324	11212422	DNA	H	4	NM_173394.2-1030s1c1	TRCN0000066360	Ticam2	225471	10090	TIR domaincontaining adapter protein|TRIFrelated adapter molecule TRAM|TRIFrelated adaptor molecule|Tollinterleukin I receptor domain (TIR)containing adaptor molecule (TICAM) 2	CDS	GCTGCAAACCATCAATGCCTT	79200000
DBA05_130107_085324	11212422	DNA	H	5	NM_028331.2-261s1c1	TRCN0000191640	C1qtnf6	72709	10090		CDS	GCCGTACATCAACATTACTAT	91200000
DBA05_130107_085324	11212422	DNA	H	6	NM_010380.3-154s21c1	TRCN0000366104	H2-D1	14964	10090	H2D cell surface glycoprotein|H2DC1beta transplantation antigen protein|MHC H2Dq alphachain|MHC class I H2Dp|MHC class I H2 antigen|MHC class I heavy chain maturation peptide H2D(d)|Q5k protein|alpha 1, 2, and 3 domains|cell surface antigen|class I major	CDS	GGTACATCTCTGTCGGCTATG	108000000
DBA05_130107_085324	11212422	DNA	H	7	NM_177823.2-2197s1c1	TRCN0000099125	Ubash3a	328795	10090		3UTR	CCTCCTTATTACTATAACCAT	141600000
DBA05_130107_085324	11212422	DNA	H	8	NM_010382.1-134s1c1	TRCN0000067501	H2-Eb1	14969	10090	IE beta MHC class II|IE betachain|MHC Ebetaf|MHC H2IEbeta cell surface glycoprotein|MHC II H2IEbeta|MHC class II E beta|MHC class II IEb|MHC class II antigen|MHC class II protein|cell surface glycoprotein|major histocompatibility complex H2E beta chain|ma	CDS	AGTGTCATTTCTACAACGGGA	187200000
DBA05_130107_085324	11212422	DNA	H	9	P2tG-nullT	TRCN0000231782	EMPTY	-1	EMPTY				9600000
DBA05_130107_085324	11212422	DNA	H	10	P2tG-nullT	TRCN0000231782	EMPTY	-1	EMPTY				60000000
DBA05_130107_085324	11212422	DNA	H	11	EMPTY	TRCN0000000000	EMPTY	-1	EMPTY				0
DBA05_130107_085324	11212422	DNA	H	12	EMPTY	TRCN0000000000	EMPTY	-1	EMPTY				4800000
DBA06_130108_103803	11212622	DNA	A	1	NM_024431.2-1215s21c1	TRCN0000307582	Morf4l1	21761	10090	testis expressed gene 189	3UTR	TAGTCCTTCTCTTGTACAAAT	100800000
DBA06_130108_103803	11212622	DNA	A	2	NM_008338.2-255s1c1	TRCN0000067424	Ifngr2	15980	10090		CDS	CCAGGTGGAATATAGCTTCAT	196800000
DBA06_130108_103803	11212622	DNA	A	3	lacZ_1339s1c1	TRCN0000072224	lacZ	-15	CONTROL		CDS	CGCGATCGTAATCACCCGAGT	136800000
DBA06_130108_103803	11212622	DNA	A	4	promegaLuc_168s1c1	TRCN0000072243	LUCIFERASE	-14	CONTROL		CDS	CTTCGAAATGTCCGTTCGGTT	124800000
DBA06_130108_103803	11212622	DNA	A	5	NM_010346.2-947s21c1	TRCN0000311421	Grb7	14786	10090		CDS	AGCCGCTTCATCTTTCGTAAA	134400000
DBA06_130108_103803	11212622	DNA	A	6	EMPTY	TRCN0000000000	EMPTY	-1	EMPTY				93600000
DBA06_130108_103803	11212622	DNA	A	7	NM_026431.2-288s21c1	TRCN0000265077	1810043G02Rik	67884	10090	hypothetical protein LOC67884	CDS	ACGAGCTGTTCTACCTGAAAG	153600000
DBA06_130108_103803	11212622	DNA	A	8	NM_153777.1-1184s1c1	TRCN0000109617	Lrrc56	70552	10090		CDS	CGTAGAAACCAGTACCAGGAA	19200000
DBA06_130108_103803	11212622	DNA	A	9	NM_024431.2-965s21c1	TRCN0000288265	Morf4l1	21761	10090	testis expressed gene 189	CDS	GCGCCACATTTGCTGAGATTA	91200000
DBA06_130108_103803	11212622	DNA	A	10	NM_010378.2-496s21c1	TRCN0000249183	H2-Aa	14960	10090	A alpha|H2 class II histocompatibility antigen, AD alpha chain|MHC class II antigen|MHCII IA(d) alpha|major histocompatibility protein class II alpha chain	CDS	TCTTCGTCAACCGTGACTATT	74400000
DBA06_130108_103803	11212622	DNA	A	11	NM_010381.2-654s1c1	TRCN0000067445	H2-Ea-ps	100504404	10090		CDS	CCTCCCAGAAACTACAGAGAA	84000000
DBA06_130108_103803	11212622	DNA	A	12	NM_008338.2-438s1c1	TRCN0000067426	Ifngr2	15980	10090		CDS	GCTGGAGCCATTTCAACACTA	88800000
DBA06_130108_103803	11212622	DNA	B	1	NM_010381.2-411s1c1	TRCN0000067443	H2-Ea-ps	100504404	10090		CDS	CCTCATCTGTTTCATTGACAA	278400000
DBA06_130108_103803	11212622	DNA	B	2	NM_026431.1-663s1c1	TRCN0000174725	1810043G02Rik	67884	10090	hypothetical protein LOC67884	CDS	GAGTCACAAGAATAGGAACAT	67200000
DBA06_130108_103803	11212622	DNA	B	3	NM_010548.1-989s1c1	TRCN0000066428	Il10	16153	10090	cytokine synthesis inhibitory factor	3UTR	CCCTTTGCTATGGTGTCCTTT	156000000
DBA06_130108_103803	11212622	DNA	B	4	NM_010016.1-631s1c1	TRCN0000067577	Cd55	13136	10090	Cromer blood group|GPI anchor addition signal|complementglycosylphosphatidylinositol|decay accelerating factor 1|glycosylphoshatidylinositolanchored form	CDS	GTCACAGGAAATACTGTTGAT	7200000
DBA06_130108_103803	11212622	DNA	B	5	NM_010381.2-562s1c1	TRCN0000067447	H2-Ea-ps	100504404	10090		CDS	CCCTCCACAGATGATTTCTAT	127200000
DBA06_130108_103803	11212622	DNA	B	6	XM_283603.2-2538s1c1	TRCN0000086609	Aff3	16764	10090	lymphoid nuclear protein 4|lymphoid nuclear protein related to AF4	CDS	CGAAGATGACTACAGGGAGAT	98400000
DBA06_130108_103803	11212622	DNA	B	7	NM_010346.1-2179s1c1	TRCN0000097204	Grb7	14786	10090		3UTR	CTCTCTCAACCAGTGAAACAT	136800000
DBA06_130108_103803	11212622	DNA	B	8	NM_010346.1-669s1c1	TRCN0000097208	Grb7	14786	10090		CDS	CCACCTTCACAGAAACCCATT	69600000
DBA06_130108_103803	11212622	DNA	B	9	EMPTY	TRCN0000000000	EMPTY	-1	EMPTY				204000000
DBA06_130108_103803	11212622	DNA	B	10	NM_010378.2-547s21c1	TRCN0000249181	H2-Aa	14960	10090	A alpha|H2 class II histocompatibility antigen, AD alpha chain|MHC class II antigen|MHCII IA(d) alpha|major histocompatibility protein class II alpha chain	CDS	TCCCTTCTGACGATGACATTT	57600000
DBA06_130108_103803	11212622	DNA	B	11	NM_027835.1-2911s1c1	TRCN0000103647	Ifih1	71586	10090	melanoma differentiation associated protein5	CDS	GCAAAGCAATACAACGACAAT	100800000
DBA06_130108_103803	11212622	DNA	B	12	NM_027835.1-998s1c1	TRCN0000103646	Ifih1	71586	10090	melanoma differentiation associated protein5	CDS	CCACAGAATCAGACACAAGTT	139200000
DBA06_130108_103803	11212622	DNA	C	1	NM_008368.3-1701s1c1	TRCN0000068069	Il2rb	16185	10090	IL15 receptor beta chain|IL2 receptor beta chain|IL2/15 receptorbeta	CDS	CCCAAGATTCAGTCCACCTAA	62400000
DBA06_130108_103803	11212622	DNA	C	2	NM_008368.3-700s1c1	TRCN0000068071	Il2rb	16185	10090	IL15 receptor beta chain|IL2 receptor beta chain|IL2/15 receptorbeta	CDS	GCTGATCCCTAGTACCTCATA	343200000
DBA06_130108_103803	11212622	DNA	C	3	EMPTY	TRCN0000000000	EMPTY	-1	EMPTY				117600000
DBA06_130108_103803	11212622	DNA	C	4	NM_027835.1-2911s1c1	TRCN0000103647	Ifih1	71586	10090	melanoma differentiation associated protein5	CDS	GCAAAGCAATACAACGACAAT	127200000
DBA06_130108_103803	11212622	DNA	C	5	NM_053109.1-177s1c1	TRCN0000065885	Clec2d	93694	10090	osteoclast inhibitory lectin	CDS	GCTAAGCTTTACTGCTACTAT	136800000
DBA06_130108_103803	11212622	DNA	C	6	NM_020618.3-751s21c1	TRCN0000233989	Smarce1	57376	10090	BAF57	CDS	ATACAGTCATCTCGCCTACAA	115200000
DBA06_130108_103803	11212622	DNA	C	7	NM_010548.1-381s1c1	TRCN0000066429	Il10	16153	10090	cytokine synthesis inhibitory factor	CDS	CCCAGAAATCAAGGAGCATTT	86400000
DBA06_130108_103803	11212622	DNA	C	8	NM_027835.2-2063s21c1	TRCN0000334961	Ifih1	71586	10090	melanoma differentiation associated protein5	CDS	CCTACAAATCAACGACACGAT	64800000
DBA06_130108_103803	11212622	DNA	C	9	NM_010548.1-276s1c1	TRCN0000066430	Il10	16153	10090	cytokine synthesis inhibitory factor	CDS	CGACTCCTTAATGCAGGACTT	2400000
DBA06_130108_103803	11212622	DNA	C	10	NM_173394.2-1030s1c1	TRCN0000066360	Ticam2	225471	10090	TIR domaincontaining adapter protein|TRIFrelated adapter molecule TRAM|TRIFrelated adaptor molecule|Tollinterleukin I receptor domain (TIR)containing adaptor molecule (TICAM) 2	CDS	GCTGCAAACCATCAATGCCTT	79200000
DBA06_130108_103803	11212622	DNA	C	11	NM_026431.2-676s21c1	TRCN0000265080	1810043G02Rik	67884	10090	hypothetical protein LOC67884	CDS	GAACATCCTGACTGCCATATT	76800000
DBA06_130108_103803	11212622	DNA	C	12	NM_010511.1-417s1c1	TRCN0000067369	Ifngr1	15979	10090	INFg receptor	CDS	GCCAGAGTTAAAGCTAAGGTT	36000000
DBA06_130108_103803	11212622	DNA	D	1	NM_010381.2-145s1c1	TRCN0000067444	H2-Ea-ps	100504404	10090		CDS	CCAGACAAACGTGGAGAGTTT	309600000
DBA06_130108_103803	11212622	DNA	D	2	NM_153777.1-548s1c1	TRCN0000109618	Lrrc56	70552	10090		CDS	CTGACTGACTTGGATGGCATT	40800000
DBA06_130108_103803	11212622	DNA	D	3	NM_010016.1-1033s1c1	TRCN0000067574	Cd55	13136	10090	Cromer blood group|GPI anchor addition signal|complementglycosylphosphatidylinositol|decay accelerating factor 1|glycosylphoshatidylinositolanchored form	CDS	CCTGTTACCAAGACAACAGTA	196800000
DBA06_130108_103803	11212622	DNA	D	4	NM_010016.1-789s1c1	TRCN0000067576	Cd55	13136	10090	Cromer blood group|GPI anchor addition signal|complementglycosylphosphatidylinositol|decay accelerating factor 1|glycosylphoshatidylinositolanchored form	CDS	CCTGGTTGGAAATGCTAGCAT	206400000
DBA06_130108_103803	11212622	DNA	D	5	NM_173394.2-1148s1c1	TRCN0000066361	Ticam2	225471	10090	TIR domaincontaining adapter protein|TRIFrelated adapter molecule TRAM|TRIFrelated adaptor molecule|Tollinterleukin I receptor domain (TIR)containing adaptor molecule (TICAM) 2	CDS	GTGTCGCAGAAACAGTTCATT	110400000
DBA06_130108_103803	11212622	DNA	D	6	NM_008368.3-1673s1c1	TRCN0000068072	Il2rb	16185	10090	IL15 receptor beta chain|IL2 receptor beta chain|IL2/15 receptorbeta	CDS	GCCTATCTGTCTCTTCAAGAA	177600000
DBA06_130108_103803	11212622	DNA	D	7	NM_024431.1-942s1c1	TRCN0000071525	Morf4l1	21761	10090	testis expressed gene 189	CDS	CCTTGCTTTATTACTGAACTA	112800000
DBA06_130108_103803	11212622	DNA	D	8	XM_283603.2-1461s1c1	TRCN0000086610	Aff3	16764	10090	lymphoid nuclear protein 4|lymphoid nuclear protein related to AF4	CDS	GCAGCTGGATAAATGGCTAAA	240000000
DBA06_130108_103803	11212622	DNA	D	9	NM_144888.1-1616s1c1	TRCN0000124773	Mavs	228607	10090	IFNbeta promoter stimulator1|mitochondrial antiviral signaling protein|virusinduced signaling adapter	CDS	CCAGTGCTGATCTATTAGGAA	129600000
DBA06_130108_103803	11212622	DNA	D	10	EMPTY	TRCN0000000000	EMPTY	-1	EMPTY				88800000
DBA06_130108_103803	11212622	DNA	D	11	promegaLuc_158s1c1	TRCN0000072256	LUCIFERASE	-14	CONTROL		CDS	ACGCTGAGTACTTCGAAATGT	110400000
DBA06_130108_103803	11212622	DNA	D	12	NM_010378.2-860s21c1	TRCN0000249184	H2-Aa	14960	10090	A alpha|H2 class II histocompatibility antigen, AD alpha chain|MHC class II antigen|MHCII IA(d) alpha|major histocompatibility protein class II alpha chain	3UTR	ACCAATTCATGGTGTTCTTTC	103200000
DBA06_130108_103803	11212622	DNA	E	1	NM_010548.1-288s1c1	TRCN0000066432	Il10	16153	10090	cytokine synthesis inhibitory factor	CDS	GCAGGACTTTAAGGGTTACTT	122400000
DBA06_130108_103803	11212622	DNA	E	2	NM_008368.3-202s1c1	TRCN0000068070	Il2rb	16185	10090	IL15 receptor beta chain|IL2 receptor beta chain|IL2/15 receptorbeta	CDS	CCATCTTGAATGCTTCTACAA	153600000
DBA06_130108_103803	11212622	DNA	E	3	NM_026431.2-135s21c1	TRCN0000265081	1810043G02Rik	67884	10090	hypothetical protein LOC67884	CDS	GCAGCCAGCTCACAGATATTT	268800000
DBA06_130108_103803	11212622	DNA	E	4	NM_178075.2-823s1c1	TRCN0000022858	Prkcq	18761	10090	PKC theta	CDS	CCATGTCAAGTGTCACGAGTT	271200000
DBA06_130108_103803	11212622	DNA	E	5	NM_053109.1-569s1c1	TRCN0000065886	Clec2d	93694	10090	osteoclast inhibitory lectin	CDS	CTACCTGAACAACAACGGGAT	271200000
DBA06_130108_103803	11212622	DNA	E	6	NM_178075.2-1235s1c1	TRCN0000022856	Prkcq	18761	10090	PKC theta	CDS	GCGATGATTGAAAGCACCCAA	141600000
DBA06_130108_103803	11212622	DNA	E	7	NM_172689.3-1476s21c1	TRCN0000378444	Ddx58	230073	10090	DEAD/H box polypeptide RIGI|retinoic acidinducible geneI	CDS	ACTGGAACAGGTCGTTTATAA	86400000
DBA06_130108_103803	11212622	DNA	E	8	NM_053109.1-599s1c1	TRCN0000065884	Clec2d	93694	10090	osteoclast inhibitory lectin	CDS	CAGGATCTATTCACTTCGGAT	62400000
DBA06_130108_103803	11212622	DNA	E	9	NM_020618.3-740s21c1	TRCN0000233988	Smarce1	57376	10090	BAF57	CDS	GGATACAATCCATACAGTCAT	204000000
DBA06_130108_103803	11212622	DNA	E	10	NM_020618.3-697s21c1	TRCN0000233986	Smarce1	57376	10090	BAF57	CDS	CCCAGCTCCTGCAACACAAAT	117600000
DBA06_130108_103803	11212622	DNA	E	11	NM_010346.2-1487s21c1	TRCN0000305836	Grb7	14786	10090		CDS	CACCTGCGCCTATCCTATTTG	84000000
DBA06_130108_103803	11212622	DNA	E	12	NM_020618.3-729s21c1	TRCN0000233987	Smarce1	57376	10090	BAF57	CDS	CAGGGTTTGTGGGATACAATC	48000000
DBA06_130108_103803	11212622	DNA	F	1	NM_010378.2-97s21c1	TRCN0000249180	H2-Aa	14960	10090	A alpha|H2 class II histocompatibility antigen, AD alpha chain|MHC class II antigen|MHCII IA(d) alpha|major histocompatibility protein class II alpha chain	CDS	ACGTAGGCACCTATGGTATAA	170400000
DBA06_130108_103803	11212622	DNA	F	2	NM_010016.1-885s1c1	TRCN0000067573	Cd55	13136	10090	Cromer blood group|GPI anchor addition signal|complementglycosylphosphatidylinositol|decay accelerating factor 1|glycosylphoshatidylinositolanchored form	CDS	CCCAACGAAGAAACCAACAAT	0
DBA06_130108_103803	11212622	DNA	F	3	NM_024431.1-159s1c1	TRCN0000071524	Morf4l1	21761	10090	testis expressed gene 189	CDS	GCCTCTTCTCTATGAAGCAAA	132000000
DBA06_130108_103803	11212622	DNA	F	4	NM_053109.1-437s1c1	TRCN0000065887	Clec2d	93694	10090	osteoclast inhibitory lectin	CDS	CCTAATGAGATACAAGGCGAA	230400000
DBA06_130108_103803	11212622	DNA	F	5	promegaLuc_160s1c1	TRCN0000072264	LUCIFERASE	-14	CONTROL		CDS	GCTGAGTACTTCGAAATGTCC	2400000
DBA06_130108_103803	11212622	DNA	F	6	XM_283603.2-372s1c1	TRCN0000086612	Aff3	16764	10090	lymphoid nuclear protein 4|lymphoid nuclear protein related to AF4	CDS	GAACAAGATAGATGAGCATTT	88800000
DBA06_130108_103803	11212622	DNA	F	7	NM_024431.2-976s21c1	TRCN0000298416	Morf4l1	21761	10090	testis expressed gene 189	CDS	GCTGAGATTATTTGTGCGAAT	84000000
DBA06_130108_103803	11212622	DNA	F	8	NM_020618.3-1311s1c1	TRCN0000081945	Smarce1	57376	10090	BAF57	CDS	CGGTTGTCACAACAGCTAGAA	93600000
DBA06_130108_103803	11212622	DNA	F	9	NM_010851.2-831s21c1	TRCN0000301331	Myd88	17874	10090		CDS	GCGACTGATTCCTATTAAATA	132000000
DBA06_130108_103803	11212622	DNA	F	10	pLKO.1-emptyT	TRCN0000208001	EMPTY	-1	EMPTY				115200000
DBA06_130108_103803	11212622	DNA	F	11	NM_153777.1-1174s1c1	TRCN0000109619	Lrrc56	70552	10090		CDS	CCTTCGGAAACGTAGAAACCA	103200000
DBA06_130108_103803	11212622	DNA	F	12	NM_027835.2-3543s21c1	TRCN0000335036	Ifih1	71586	10090	melanoma differentiation associated protein5	3UTR	CCCATGAGGTATTGTCCTAAA	182400000
DBA06_130108_103803	11212622	DNA	G	1	NM_010851.2-1648s1c1	TRCN0000077233	Myd88	17874	10090		3UTR	CCTTTCACGTTCTCTACCATA	100800000
DBA06_130108_103803	11212622	DNA	G	2	EMPTY	TRCN0000000000	EMPTY	-1	EMPTY				124800000
DBA06_130108_103803	11212622	DNA	G	3	NM_010548.1-315s1c1	TRCN0000066431	Il10	16153	10090	cytokine synthesis inhibitory factor	CDS	CCAAGCCTTATCGGAAATGAT	2400000
DBA06_130108_103803	11212622	DNA	G	4	lacZ_2083s1c1	TRCN0000072225	lacZ	-15	CONTROL		CDS	CTCTGGCTAACGGTACGCGTA	132000000
DBA06_130108_103803	11212622	DNA	G	5	NM_178075.2-1547s1c1	TRCN0000022855	Prkcq	18761	10090	PKC theta	CDS	GCAGAGTTCAAGAGAACCAAT	93600000
DBA06_130108_103803	11212622	DNA	G	6	NM_024431.2-797s21c1	TRCN0000295575	Morf4l1	21761	10090	testis expressed gene 189	CDS	CGAGGAAATACAGATAATAAA	280800000
DBA06_130108_103803	11212622	DNA	G	7	XM_283603.2-4792s1c1	TRCN0000086608	Aff3	16764	10090	lymphoid nuclear protein 4|lymphoid nuclear protein related to AF4	3UTR	GCTGCTTACAATGCAGGGAAA	132000000
DBA06_130108_103803	11212622	DNA	G	8	NM_010346.1-995s1c1	TRCN0000097206	Grb7	14786	10090		CDS	CGCCAAGTATGAACTATTCAA	93600000
DBA06_130108_103803	11212622	DNA	G	9	NM_053109.1-428s1c1	TRCN0000065883	Clec2d	93694	10090	osteoclast inhibitory lectin	CDS	GCTGAATTTCCTAATGAGATA	120000000
DBA06_130108_103803	11212622	DNA	G	10	NM_027835.2-3261s21c1	TRCN0000335035	Ifih1	71586	10090	melanoma differentiation associated protein5	CDS	CCTGATCTTGACTACTCAGAA	115200000
DBA06_130108_103803	11212622	DNA	G	11	NM_178075.2-1716s1c1	TRCN0000022857	Prkcq	18761	10090	PKC theta	CDS	GCGTTTGTTACTCTCTAAGTT	69600000
DBA06_130108_103803	11212622	DNA	G	12	NM_010381.2-280s1c1	TRCN0000067446	H2-Ea-ps	100504404	10090		CDS	GCTAATATAGCTGTGGACAAA	33600000
DBA06_130108_103803	11212622	DNA	H	1	NM_010016.1-1055s1c1	TRCN0000067575	Cd55	13136	10090	Cromer blood group|GPI anchor addition signal|complementglycosylphosphatidylinositol|decay accelerating factor 1|glycosylphoshatidylinositolanchored form	CDS	GTCATCCAATAAGAACATCTA	108000000
DBA06_130108_103803	11212622	DNA	H	2	NM_020618.3-1070s1c1	TRCN0000081947	Smarce1	57376	10090	BAF57	CDS	CCTGCGTACCTTGCCTATATT	112800000
DBA06_130108_103803	11212622	DNA	H	3	NM_153777.1-427s1c1	TRCN0000109616	Lrrc56	70552	10090		CDS	CTTCGGATTGTACCTCCCTAA	74400000
DBA06_130108_103803	11212622	DNA	H	4	NM_026431.2-1365s1c1	TRCN0000216146	1810043G02Rik	67884	10090	hypothetical protein LOC67884	3UTR	CTTCGTTAGAGCCATTAATTG	38400000
DBA06_130108_103803	11212622	DNA	H	5	NM_178075.2-929s1c1	TRCN0000022854	Prkcq	18761	10090	PKC theta	CDS	CGACAGTGTAATGCAGCGATT	81600000
DBA06_130108_103803	11212622	DNA	H	6	NM_010378.2-464s21c1	TRCN0000249182	H2-Aa	14960	10090	A alpha|H2 class II histocompatibility antigen, AD alpha chain|MHC class II antigen|MHCII IA(d) alpha|major histocompatibility protein class II alpha chain	CDS	GTCAGTCGCAGACGGTGTTTA	72000000
DBA06_130108_103803	11212622	DNA	H	7	NM_008368.3-2035s1c1	TRCN0000068068	Il2rb	16185	10090	IL15 receptor beta chain|IL2 receptor beta chain|IL2/15 receptorbeta	3UTR	CCCGAATACAAACATAACCTT	84000000
DBA06_130108_103803	11212622	DNA	H	8	NM_026431.2-170s21c1	TRCN0000265079	1810043G02Rik	67884	10090	hypothetical protein LOC67884	CDS	ATGCCCAGCCTAGAGGTAATC	52800000
DBA06_130108_103803	11212622	DNA	H	9	P2tG-nullT	TRCN0000231782	EMPTY	-1	EMPTY				79200000
DBA06_130108_103803	11212622	DNA	H	10	P2tG-nullT	TRCN0000231782	EMPTY	-1	EMPTY				40800000
DBA06_130108_103803	11212622	DNA	H	11	EMPTY	TRCN0000000000	EMPTY	-1	EMPTY				0
DBA06_130108_103803	11212622	DNA	H	12	EMPTY	TRCN0000000000	EMPTY	-1	EMPTY				0
