# Supplementary material for: An Image-Based Genetic Assay Identifies Genes in T1D Susceptibility Loci Controlling Cellular Antiviral Immunity in Mouse
Source: PLoS One. 2014 Sep 30;9(9):e108777. doi: 10.1371/journal.pone.0108777 (PMC4182575; doi:10.1371/journal.pone.0108777)
Supplement: Table S2 — Percentile rank and Z score of individual shRNA hairpins that scored in the primary genetic screen. (XLSX) [file pone.0108777.s007.xlsx]

## Sheet: Sheet1
Table S2. Percentile rank and Z score of individual shRNA hairpins that scored in the primary genetic screen.
Plate_ID	Counted nuclei	Symbol	Average of HSV infectivity	STDEV	Clone ID	Percentage	Z score
DBA06	1686	Aff3	16.7617	2.69658	TRCN0000086608	96.6447	4.4647
DBA06	1567	Aff3	29.5412	2.05104	TRCN0000086610	232.296	10.7314
DBA06	705	Aff3	15.0031	2.86392	TRCN0000086609	77.9777	3.60234
DBA05	1960	Aire	23.2557	4.02953	TRCN0000112209	115.884	5.3535
DBA05	1598	Aire	19.2191	4.28945	TRCN0000112206	83.6544	3.86458
DBA05	806	Aire	22.1091	5.53306	TRCN0000112207	106.729	4.93057
DBA05	2330	Bcl2l15	32.2894	2.46627	TRCN0000009726	188.01	8.68552
DBA05	1987	Bcl2l15	19.8922	2.94168	TRCN0000009727	89.0291	4.11288
DBA02	2026	Car11	26.162	1.97873	TRCN0000114536	96.6913	4.46685
DBA02	1008	Car11	22.0552	3.9695	TRCN0000114537	67.1206	3.10077
DAZ97	1176	Cd69	17.745	4.21351	TRCN0000065838	73.7714	3.40802
DAZ97	1083	Cd69	31.4029	7.20726	TRCN0000065841	192.524	8.89406
DAZ96	1739	Cdc37	33.6791	1.94794	TRCN0000087821	137.09	6.33315
DAZ96	540	Cdc37	49.0184	4.1532	TRCN0000087818	249.466	11.5246
DAZ97	1970	Cdk2	17.9724	4.04674	TRCN0000361089	75.7487	3.49937
DAZ97	1511	Cdk2	17.6185	2.24834	TRCN0000321832	72.6712	3.3572
DAZ97	1395	Cdk2	19.0429	3.14108	TRCN0000350654	85.0565	3.92936
DAZ97	1237	Cdk2	27.0328	2.69955	TRCN0000321766	154.527	7.13868
DAZ97	1084	Cdk2	20.2465	4.03212	TRCN0000023148	95.5213	4.4128
DAZ99	1401	Ciita	17.2866	2.0593	TRCN0000086450	69.947	3.23134
DAZ99	1396	Ciita	17.0236	4.98542	TRCN0000086452	66.023	3.05007
DAZ99	1158	Ciita	23.4747	5.02179	TRCN0000086448	162.298	7.49769
DAZ99	751	Ciita	17.3056	5.11564	TRCN0000086449	70.2314	3.24448
DBA06	2401	Clec2d	25.8836	4.21888	TRCN0000065885	193.471	8.93777
DBA06	1550	Clec2d	17.107	3.29104	TRCN0000065886	100.31	4.63402
DBA01	1443	Ctla4	21.9685	5.47271	TRCN0000066763	79.7637	3.68485
DBA01	1033	Ctla4	20.5365	4.02365	TRCN0000066765	67.7766	3.13108
DAZ98	2002	Ctrb1	24.4803	2.38076	TRCN0000221958	85.6279	3.95576
DAZ98	1178	Ctrb1	24.141	3.03088	TRCN0000221962	83.0626	3.83724
DAZ98	1029	Ctrb1	21.9043	5.15634	TRCN0000221959	66.1494	3.05591
DAZ98	756	Ctrb1	26.7445	4.23424	TRCN0000221961	102.749	4.74671
DAZ98	635	Ctrb1	24.7792	10.6071	TRCN0000221960	87.8887	4.06019
DAZ99	1725	Dexi	21.2129	4.4469	TRCN0000124182	128.544	5.93834
DAZ99	1338	Dexi	18.1924	3.4228	TRCN0000124183	83.4656	3.85586
DAZ99	1256	Dexi	20.7416	5.54588	TRCN0000302437	121.509	5.61337
DBA04	1471	Dnmt3l	22.2891	5.35188	TRCN0000362822	93.0068	4.29664
DBA04	1461	Dnmt3l	29.1744	5.22984	TRCN0000362823	133.901	6.18582
DBA04	1404	Dnmt3l	17.9416	4.6168	TRCN0000039108	67.1853	3.10376
DAZ97	1240	Dok6	19.686	3.75665	TRCN0000262514	90.6477	4.18765
DAZ97	791	Dok6	23.3251	2.28193	TRCN0000282257	122.29	5.64941
DBA02	1266	Dtx3	24.5882	4.91232	TRCN0000366524	85.3596	3.94336
DBA02	1236	Dtx3	25.4014	7.16387	TRCN0000376923	91.2142	4.21383
DBA02	833	Dtx3	25.1613	5.24885	TRCN0000366526	89.4856	4.13397
DBA05	1527	Erbb2	33.7623	4.38852	TRCN0000234102	199.77	9.2288
DBA05	830	Erbb2	26.0447	6.23973	TRCN0000234104	138.151	6.38218
DBA02	2437	Esyt1	29.9842	4.4953	TRCN0000244624	124.212	5.73821
DBA02	1494	Esyt1	26.4639	5.95297	TRCN0000244623	98.8649	4.56727
DBA02	898	Esyt1	37.8507	4.67876	TRCN0000244622	180.853	8.35488
DAZ97	2145	Fap	17.3953	2.72491	TRCN0000031326	70.7303	3.26753
DAZ97	942	Fap	21.0186	4.20464	TRCN0000031328	102.235	4.72295
DAZ99	1747	Gca	25.2329	8.93537	TRCN0000104591	188.538	8.70988
DAZ99	1650	Gca	18.9068	2.09394	TRCN0000104590	94.1265	4.34836
DAZ99	1234	Gca	19.192	3.7833	TRCN0000104592	98.3837	4.54504
DAZ99	949	Gca	29.5972	3.77214	TRCN0000295432	253.67	11.7188
DBA06	1516	H2-Aa	14.8464	3.21853	TRCN0000249180	76.3149	3.52552
DBA06	896	H2-Aa	14.8024	2.19293	TRCN0000249183	75.8478	3.50394
DBA06	2048	H2-Ea-ps	18.9209	2.23154	TRCN0000067447	119.564	5.52351
DBA06	877	H2-Ea-ps	21.4566	5.20071	TRCN0000067444	146.48	6.76694
DBA05	2421	H2-Eb1	25.6669	1.56997	TRCN0000327143	135.135	6.24284
DBA05	1808	H2-Eb1	22.713	3.27922	TRCN0000067500	111.551	5.1533
DBA05	1424	H2-Eb1	23.5414	3.14935	TRCN0000306529	118.165	5.45886
DBA02	2475	Icam5	31.7313	2.11425	TRCN0000066075	136.791	6.31935
DBA02	1164	Icam5	21.9855	4.87082	TRCN0000066076	66.6189	3.07759
DBA02	1026	Icam5	27.9116	4.53633	TRCN0000066073	109.289	5.04882
DAZ97	1331	Ikzf4	18.5772	3.91566	TRCN0000096461	81.0071	3.74229
DAZ97	997	Ikzf4	19.5387	6.22456	TRCN0000096459	89.3667	4.12847
DBA06	2164	Il10	15.4428	1.64267	TRCN0000066428	82.6454	3.81797
DBA06	2027	Il10	19.0954	4.31396	TRCN0000066429	121.417	5.60909
DBA06	1869	Il10	14.3673	4.01726	TRCN0000066432	71.2289	3.29056
DBA06	1462	Il10	22.3559	4.11411	TRCN0000066430	156.026	7.20793
DBA03	1701	Il27	25.5615	2.82981	TRCN0000067091	152.683	7.05352
DBA03	1656	Il27	21.9184	2.6469	TRCN0000067089	119.635	5.5268
DBA03	1067	Il27	26.2554	3.34889	TRCN0000067092	158.978	7.34432
DBA03	1008	Il27	26.7695	6.209	TRCN0000067088	163.642	7.55977
DAZ97	1264	Inhbc	17.7984	4.42166	TRCN0000067831	74.2358	3.42947
DAZ97	636	Inhbc	17.305	3.77632	TRCN0000067829	69.9451	3.23125
DBA03	2205	Krt24	23.4871	3.49823	TRCN0000090676	133.865	6.18418
DBA03	1786	Krt24	17.6593	5.79229	TRCN0000090677	80.9983	3.74188
DBA03	740	Krt24	27.163	8.55754	TRCN0000090673	167.212	7.7247
DBA03	1550	Mars	24.7332	2.28975	TRCN0000076008	145.17	6.70642
DBA03	1533	Mars	18.4501	1.84839	TRCN0000076012	88.1722	4.07329
DBA03	512	Mars	20.2226	4.96653	TRCN0000076010	104.251	4.8161
DBA04	1398	Nupr1	31.9561	4.76453	TRCN0000376676	150.423	6.94907
DBA04	672	Nupr1	18.734	5.53384	TRCN0000374023	71.8916	3.32118
DAZ97	1382	Pfkfb3	25.0625	4.25241	TRCN0000322299	137.396	6.34727
DAZ97	541	Pfkfb3	25.5707	8.11241	TRCN0000025418	141.815	6.55141
DBA05	2217	Pfkl	29.8691	3.66411	TRCN0000360433	168.686	7.79281
DBA05	1576	Pfkl	23.2661	4.65124	TRCN0000012540	115.966	5.3573
DBA05	921	Pfkl	17.5675	3.39474	TRCN0000012539	70.4683	3.25542
DAZ97	1522	Pgap3	19.2545	6.21745	TRCN0000184722	86.8959	4.01433
DAZ97	1279	Pgap3	17.0933	4.36605	TRCN0000184025	68.1051	3.14625
DAZ97	1053	Plxna3	26.2886	3.42393	TRCN0000282519	148.056	6.83976
DAZ97	924	Plxna3	33.9623	4.41529	TRCN0000263188	214.778	9.92211
DAZ97	669	Plxna3	20.5703	8.00299	TRCN0000338003	98.337	4.54288
DBA02	653	Pmel	21.9325	8.61649	TRCN0000011957	66.2371	3.05996
DBA02	588	Pmel	26.0099	2.66047	TRCN0000011956	95.596	4.41625
DAZ99	1524	Prkd2	17.0565	2.06256	TRCN0000322347	66.5132	3.07271
DAZ99	1460	Prkd2	28.0414	3.15855	TRCN0000322348	230.452	10.6462
DAZ99	852	Prkd2	19.0252	3.84529	TRCN0000024326	95.8939	4.43001
DBA04	1635	Rab5b	31.7756	4.80579	TRCN0000305926	149.351	6.89956
DBA04	1184	Rab5b	26.1143	4.24846	TRCN0000305924	115.726	5.34621
DAZ99	1005	Rac2	23.5443	3.74712	TRCN0000065344	163.336	7.54565
DAZ99	507	Rac2	20.287	4.443	TRCN0000065343	114.725	5.29998
DAZ97	1411	Rasip1	20.9858	2.76806	TRCN0000175045	101.95	4.70978
DAZ97	1088	Rasip1	19.2808	5.1045	TRCN0000175952	87.1246	4.0249
DAZ95	1761	Rbm17	24.9285	4.2745	TRCN0000109084	73.275	3.38509
DAZ95	1223	Rbm17	21.7469	5.62857	TRCN0000109081	57.8466	3.07234
DBA05	1719	Rpl41	17.243	3.30286	TRCN0000345610	67.8771	3.13572
DBA05	759	Rpl41	33.7757	6.91826	TRCN0000329146	199.878	9.23375
DAZ97	1737	Sh2b3	18.9256	2.54704	TRCN0000091528	84.0363	3.88223
DAZ97	1262	Sh2b3	18.8354	2.2917	TRCN0000091530	83.2523	3.84601
DBA02	1720	Skap2	22.1435	3.04783	TRCN0000353378	67.7566	3.13015
DBA02	1270	Skap2	25.7426	4.17575	TRCN0000217823	93.6714	4.32734
DBA02	1261	Skap2	26.9769	2.68094	TRCN0000353314	102.558	4.7379
DBA02	1222	Skap2	26.2576	3.20804	TRCN0000197714	97.3793	4.49863
DBA03	1648	Slc1a5	23.0867	4.06094	TRCN0000079258	130.233	6.01639
DBA03	1626	Slc1a5	27.4209	5.7095	TRCN0000079261	169.551	7.83275
DBA03	1117	Slc1a5	30.127	8.18596	TRCN0000327609	194.1	8.96686
DBA03	548	Slc1a5	18.9667	4.72403	TRCN0000079259	92.8579	4.28976
DAZ98	1991	Smarcc2	25.4056	1.57505	TRCN0000085540	92.6247	4.27898
DAZ98	1909	Smarcc2	25.6973	3.6595	TRCN0000085541	94.8308	4.3809
DAZ98	883	Smarcc2	23.0721	5.48985	TRCN0000085538	74.9798	3.46384
DBA06	1640	Smarce1	33.2149	4.73183	TRCN0000233989	271.291	12.5328
DBA06	1517	Smarce1	15.1656	5.47293	TRCN0000233988	79.7029	3.68204
DBA06	1274	Smarce1	13.95	5.57532	TRCN0000081947	66.8	3.08596
DBA03	1532	Stat4	18.3308	4.59879	TRCN0000235842	87.0898	4.02329
DBA03	975	Stat4	20.6316	5.28721	TRCN0000235844	107.962	4.98751
DBA03	1871	Strn4	21.3983	4.37851	TRCN0000075630	114.917	5.30881
DBA03	1686	Strn4	19.3801	4.10572	TRCN0000327468	96.6088	4.46304
DAZ95	1810	Sult1a1	27.3257	2.97211	TRCN0000103267	84.9	3.92213
DAZ95	1746	Sult1a1	25.0537	4.03346	TRCN0000103269	73.8823	3.41314
DAZ95	1708	Sult1a1	25.9612	3.65801	TRCN0000103265	78.2831	3.61645
DBA02	1401	Tagap	26.3942	2.86027	TRCN0000097229	98.3633	4.54409
DBA02	945	Tagap	27.5293	6.76173	TRCN0000097230	106.536	4.92165
DAZ99	1164	Tmprss3	26.8861	3.08838	TRCN0000032264	213.21	9.84967
DAZ99	838	Tmprss3	24.4059	2.98221	TRCN0000032265	176.196	8.13973
DAZ99	529	Tmprss3	35.1148	8.60554	TRCN0000032267	336.015	15.5229
DBA05	1512	Tnfaip3	17.0617	3.517	TRCN0000362922	66.4296	3.06885
DBA05	1470	Tnfaip3	22.4527	4.23315	TRCN0000030964	109.472	5.0573
DBA05	1414	Tnfaip3	19.0279	2.69356	TRCN0000030968	82.1282	3.79408
DBA05	1330	Tnfaip3	20.5339	2.54037	TRCN0000362850	94.1524	4.34956
DBA02	2061	Tspan31	26.9925	2.6021	TRCN0000353383	102.671	4.74309
DBA02	1289	Tspan31	25.0061	3.14924	TRCN0000336292	88.3683	4.08235
DBA02	993	Tspan31	29.7853	8.82777	TRCN0000353382	122.78	5.67205
DBA03	2210	Tyk2	19.2908	2.52089	TRCN0000025886	95.7982	4.42559
DBA03	1714	Tyk2	22.951	3.50288	TRCN0000236001	129.002	5.95952
DBA03	1357	Tyk2	17.23	3.1454	TRCN0000361731	77.104	3.56198
DBA03	578	Tyk2	26.6739	7.42549	TRCN0000361730	162.775	7.51972
DAZ99	1045	Vav3	22.2075	1.8576	TRCN0000097124	143.387	6.62403
DAZ99	755	Vav3	17.7512	2.48919	TRCN0000097128	76.8815	3.5517
DBA03	1458	Zfp36l1	20.2596	7.10349	TRCN0000349276	104.587	4.83162
DBA03	1444	Zfp36l1	19.3288	2.60439	TRCN0000238293	96.1431	4.44152
DBA03	988	Zfp36l1	21.7335	5.54958	TRCN0000238296	117.958	5.44929
