# Supplementary material for: An Image-Based Genetic Assay Identifies Genes in T1D Susceptibility Loci Controlling Cellular Antiviral Immunity in Mouse
Source: PLoS One. 2014 Sep 30;9(9):e108777. doi: 10.1371/journal.pone.0108777 (PMC4182575; doi:10.1371/journal.pone.0108777)
Supplement: Table S3 — Gene ontology enrichment analysis of confirmed hits from secondary screens. (XLSX) [file pone.0108777.s008.xlsx]

## Sheet: Sheet1
Table S3. Gene ontology enrichment analysis of confirmed hits from secondary screens.
Category	Term	Count	P Value	Genes
UP_SEQ_FEATURE	active site:Proton acceptor	4	0.0116838	TYK2, PRKD2, SULT1A1, CDK2
GOTERM_MF_FAT	GO:0000166~nucleotide binding	6	0.0145152	CIITA, TYK2, PRKD2, SULT1A1, CDK2, RBM17
UP_SEQ_FEATURE	nucleotide phosphate-binding region:ATP	4	0.0270907	CIITA, TYK2, PRKD2, CDK2
INTERPRO	IPR017441:Protein kinase, ATP binding site	3	0.0382412	TYK2, PRKD2, CDK2
GOTERM_BP_FAT	GO:0006952~defense response	3	0.0409629	CIITA, IL27, CLEC2D
INTERPRO	IPR000719:Protein kinase, core	3	0.0418992	TYK2, PRKD2, CDK2
UP_SEQ_FEATURE	binding site:ATP	3	0.0608443	TYK2, PRKD2, CDK2
SP_PIR_KEYWORDS	atp-binding	4	0.0620064	CIITA, TYK2, PRKD2, CDK2
GOTERM_MF_FAT	GO:0004672~protein kinase activity	3	0.0684681	TYK2, PRKD2, CDK2
SP_PIR_KEYWORDS	transferase	4	0.0741182	TYK2, PRKD2, SULT1A1, CDK2
GOTERM_BP_FAT	GO:0045087~innate immune response	2	0.0760376	CIITA, IL27
GOTERM_BP_FAT	GO:0006468~protein amino acid phosphorylation	3	0.0775694	TYK2, PRKD2, CDK2
GOTERM_MF_FAT	GO:0005524~ATP binding	4	0.0856816	CIITA, TYK2, PRKD2, CDK2
GOTERM_MF_FAT	GO:0032559~adenyl ribonucleotide binding	4	0.0881268	CIITA, TYK2, PRKD2, CDK2
SP_PIR_KEYWORDS	kinase	3	0.0915385	TYK2, PRKD2, CDK2
GOTERM_BP_FAT	GO:0016310~phosphorylation	3	0.094696	TYK2, PRKD2, CDK2
GOTERM_MF_FAT	GO:0030554~adenyl nucleotide binding	4	0.0992999	CIITA, TYK2, PRKD2, CDK2
