# Supplementary material for: An Image-Based Genetic Assay Identifies Genes in T1D Susceptibility Loci Controlling Cellular Antiviral Immunity in Mouse
Source: PLoS One. 2014 Sep 30;9(9):e108777. doi: 10.1371/journal.pone.0108777 (PMC4182575; doi:10.1371/journal.pone.0108777)
Supplement: Table S4 — List of PCR primer sequences used in this study. (XLSX) [file pone.0108777.s009.xlsx]

## Sheet: Sheet1
Table S4. List of PCR primer sequences used in this study.
Name	Sequence
Gapdh-F	AGGTCGGTGTGAACGGATTTG
Gapdh-R	TGTAGACCATGTAGTTGAGGTCA
Dtx3-F	ACCCAATGTCATCACTTGGAAC
Dtx3-R	CCTCTTGCACCCTAGTCAGGT
Skap2-F	CAGACACGATTTCCTTAGCCTC
Skap2-R	GGTAGCCAGCCTTTATGACAAA
Esyt1-F	ACCCTGGGCTCTGTATCCC
Esyt1-R	CCCTGACCACTGAGTGCAAA
Cdk2-F	CCTGCTTATCAATGCAGAGGG
Cdk2-R	TGCGGGTCACCATTTCAGC
Plxna3-F	CAGATACCACTCTGACTCACCT
Plxna3-R	GGCCCGTAGCTCAGTTAGG
Gca-F	GGGGCGTTTGGAAACTTCAG
Gca-R	AGGGGAGTAGCTGTCAGAATAAC
Prkd2-F	GGGGTCTCCTTCCATATCCAG
Prkd2-R	CACGATAGAACAGGCTAGTTGC
Ciita-F	GGAGGAGATCGAACTCAGCTC
Ciita-R	GTTCCGCAATGTTGGCATAGG
Tyk2-F	AGCCATCTTGGAAGACAGCAA
Tyk2-R	GACTTTGTGTGCGATGTGGAT
Clec2d-F	GGTTTGACAACCAGGATGAGC
Clec2d-R	TCTCCCCGGATGGGAATCG
Rbm17-F	TGAAGGCTGGTCCAAAAACTT
Rbm17-R	CCGGAGCAAGCACTGTACT
Il27-F	CTGTTGCTGCTACCCTTGCTT
Il27-R	CACTCCTGGCAATCGAGATTC
Sult1-F	CAACATGGAGCCCTTGCGTAA
Sult1-R	ATGAGCACATCATCAGGCCAG
Tagap-F	CAGTCTCGATGGTTCAAAAACAC
Tagap-R	TCGGATGAAGGAGAGAGCTTT
Ifna-F	TCTGATGCAGCAGGTGGG
Ifna-R	AGGGCTCTCCAGACTTCTGCTCTG
Ifnb1-F	CAGCTCCAAGAAAGGACGAAC
Ifnb1-R	GGCAGTGTAACTCTTCTGCAT
Ccl3-F	TTCTCTGTACCATGACACTCTGC
Ccl3-R	CGTGGAATCTTCCGGCTGTAG
Ccl5-F	GCTGCTTTGCCTACCTCTCC
Ccl5-R	TCGAGTGACAAACACGACTGC
Cxcl10-F	CCAAGTGCTGCCGTCATTTTC
Cxcl10-R	GGCTCGCAGGGATGATTTCAA
Il6-F	TAGTCCTTCCTACCCCAATTTCC
Il6-R	TTGGTCCTTAGCCACTCCTTC
Tnfa-F	CCCTCACACTCAGATCATCTTCT
Tnfa-R	GCTACGACGTGGGCTACAG
ICP4-F	GGCGGGAAGTTGTGGACTGG
ICP4-R	CAGGTTGTTGCCGTTTATTGCG
ICP27-F	TTTCTCCAGTGCTACCTGAAGG
ICP27-R	TCAACTCGCAGACACGACTCG
UL39-F	GACAGCCATATCCTGAGC
UL39-R	ACTCACAGATCGTTGACGACCG
ICP27_DNA-F	GCATCCTTC GTGTTTGTCATT
ICP27_DNA-R	GCATCTCTCCGACCCCG
Rplp0_DNA-F	CTGGAGAACAACCCAGCTCT
Rplp0_DNA-R	GCCAACAGCATATCCCGAATC
Primers for TAGAP KO mouse experiments
Tagap1-F (qPCR)	ACTCAGAGCGGCTGTGTTTT
Tagap1-R (qPCR)	GCTGTCATAGGCCGAGTCAT
Tagap WT allele-F (qPCR)	CTGTCAGTCTCCATTCCAATGAAG
Tagap WT allele-R (qPCR)	GGTCTGGGAAGTGTGTCGTT
Tagap KO allele-F (qPCR)	CTGTCAGTCTCCATTCCAATGAAG
Tagap KO allele-R (qPCR)	TAAAGCGCATGCTCCAGACTGCC
WT allele-F (Genotyping)	TCCTTGTTTCCTTGGCTACAG
WT allele-R (Genotyping)	GGTCTGGGAAGTGTGTCGTT
KO allele-F (Genotyping)	AGACCACGGTTCATGCCCTTG
KO allele-R (Genotyping)	TAAAGCGCATGCTCCAGACTGCC
